# Supplementary material for: Regulation of KDM5C stability and enhancer reprogramming in breast cancer
Source: Cell Death Dis. 2022 Oct 3;13(10):843. doi: 10.1038/s41419-022-05296-5 (PMC9530161; doi:10.1038/s41419-022-05296-5)
Supplement: Supplementary file 2 — Sup. Datasets [file 41419_2022_5296_MOESM2_ESM.xlsx]

## Sheet: Tab1 Trim11 KD mice RNA-seq 
Table 1 RNA-seq of Trim11-KD MMTV mice FPKM summary statement
gene	WT1	WT2	WT3	KD1	KD2	KD3	mean_WT	mean_KD
mt-Co1	5003.96	5902.25	5260.3	5117.04	5339.96	6601.62	5388.84	5686.2
mt-Cytb	3388.63	3331.47	3179.69	3186.98	3047.19	3916.54	3299.93	3383.57
Eef1a1	2837.16	2667.59	2581.77	2688.83	2373.47	2762.9	2695.51	2608.4
Trf	2749.43	2464.93	2703.7	2181.59	1574.05	1253.33	2639.35	1669.66
Rplp1	2654.49	2064.8	1673.92	1865	1715.44	2405.23	2131.07	1995.22
mt-Nd1	2468.33	3030.39	2646.04	2717.43	2946.25	3671	2714.92	3111.56
Gm23935	2425.96	2890.44	4489.06	2728.52	3952.42	2899.59	3268.48	3193.51
Lcn2	1511.21	1781.26	1780.42	1820.39	1851.46	2976.61	1690.96	2216.15
Csn3	1433.52	2526.05	2428.4	1989.76	1987.22	1078.52	2129.32	1685.17
Rps3a1	1379.75	1381.39	1173.86	1239.25	1132.47	1775.11	1311.67	1382.28
Gm22953	1331.05	950.501	1077.3	899.513	954.833	1070.66	1119.62	975.003
Rplp0	1260.53	1103.73	977.123	1067.43	899.512	1205.31	1113.79	1057.42
Wfdc18	1204.63	1195.73	1028.17	1232.7	1373.92	1327.34	1142.84	1311.32
Rpl41	1148.96	1034.22	930.459	925.081	854.879	1227.24	1037.88	1002.4
Rps15	1126.66	995.01	863.233	893.802	834.7	1086.45	994.966	938.318
Rpl36	1066.88	1086.6	872.828	984.532	1000.36	1317.92	1008.77	1100.94
Rpl4	1051.9	928.183	860.024	909.687	820.095	1180.3	946.703	970.029
Eef2	993.013	888.92	917.656	913.233	801.304	937.694	933.196	884.077
Ptma	971.677	754.596	752.005	641.964	708.249	791.529	826.093	713.914
mt-Nd6	893.288	1061.51	963.573	878.369	1134.61	1141.3	972.789	1051.43
mt-Nd2	868.955	1121.01	1127.34	1007.06	1130.67	1244.49	1039.1	1127.41
Tpt1	868.088	913.024	874.197	885.265	822.733	889.594	885.103	865.864
mt-Nd5	861.418	893.394	812.909	806.307	980.872	993.417	855.907	926.865
Rpl8	773.335	634.969	617.418	618.473	627.366	834.263	675.241	693.367
Rpl23a	759.998	826.722	711.834	804.889	633.338	974.12	766.185	804.116
Igfbp5	758.757	1540.37	1585.25	1451.29	1062.35	446.526	1294.79	986.724
Rpl32	757.116	700.683	652.37	636.945	637.706	827.017	703.39	700.556
Hsp90ab1	745.213	604.5	687.249	576.78	587.165	641.188	678.987	601.711
Rps4x	742.503	683.342	632.053	688.671	616.593	824.255	685.966	709.84
Apoe	741.069	420.267	512.369	537.562	491.493	400.798	557.901	476.618
Gm44364	726.93	586.679	558.268	624.556	1015.45	689.048	623.959	776.352
Spp1	694.417	2612.6	4393.72	1156.49	1698.13	469.484	2566.91	1108.03
Rps11	691.708	673.86	593.81	618.22	642.246	723.725	653.126	661.397
mt-Nd4	677.001	784.677	728.502	711.712	711.313	826.204	730.06	749.743
Gm28592	666.296	437.382	510.034	509.36	708.283	489.419	537.904	569.02
Gm9794	643.636	872.927	726.691	904.829	690.68	1062.39	747.751	885.967
Rpl17	626.125	586.906	518.7	524.253	540.597	693.225	577.244	586.025
Rps16	604.175	549.844	513.234	608.344	565.387	639.446	555.751	604.392
Plet1	580.349	512.822	635.559	665.88	528.085	352.122	576.243	515.362
Rps23	579.044	500.184	432.115	443.372	420.367	568.715	503.781	477.485
Calm2	573.671	456.203	440.265	510.583	499.86	623.896	490.046	544.779
B2m	571.651	665.425	442.936	330.31	337.338	310.348	560.004	325.998
Rpsa	560.582	478.712	432.665	425.297	398.752	545.655	490.653	456.568
Gm10252	559.321	543.942	589.099	554.087	593.362	482.195	564.121	543.215
Rps5	557.114	492.544	438.44	536.492	507.758	565.988	496.033	536.746
Rpl10	543.386	524.913	476.846	539.927	484.034	523.372	515.048	515.778
Rps29	536.414	448.942	372.968	392.125	359.224	422.199	452.775	391.183
Rpl7	536.252	529.291	463.678	483.769	461.161	607.72	509.74	517.55
Rps6	536.051	563.438	478.412	468.813	424.064	594.101	525.967	495.659
Krt8	532.219	335.373	454.183	480.904	481.44	352.663	440.591	438.336
Gm11175	529.996	434.494	509.79	407.807	369.442	240.558	491.427	339.269
Gm42418	528.2	596.399	755.546	424.898	782.468	577.324	626.715	594.897
Psap	527.714	495.068	555.901	494.077	564.725	412.908	526.228	490.57
Xbp1	514.971	530.569	559.249	537.908	659.377	650.052	534.93	615.779
Gm12191	514.642	2.26118	407.151	4.39417	3.92153	670.414	308.018	226.243
Gm24157	509.518	403.192	426.389	492.706	428.259	590.225	446.366	503.73
Fau	507.953	536.944	483.271	496.932	466.968	479.831	509.389	481.244
Rps8	497.926	444.848	418.131	438.448	381.826	484.069	453.635	434.781
S100a11	496.26	492.191	405.386	386.386	454.674	497.54	464.612	446.2
Gm10260	492.812	843.698	715.421	845.799	757.351	495.662	683.977	699.604
Plet1os	489.331	447.642	572.071	601.771	466.589	307.812	503.015	458.724
Epcam	489.305	444.799	407.64	493.441	478.834	446.439	447.248	472.905
Gm45552	478.162	470.061	434.549	469.643	466.006	514.707	460.924	483.452
Rpl26	474.561	546.572	466.529	545.813	451.117	707.239	495.888	568.056
Ftl1	465.089	423.32	460.353	435.458	480.697	382.801	449.587	432.985
Rps17	459.875	442.317	374.707	440.719	421.78	543.246	425.633	468.582
Rpl18a	459.366	406.511	365.329	374.599	363.996	446.843	410.402	395.146
Tmsb4x	452.17	509.527	471.602	455.727	487.994	383.648	477.766	442.456
Rps14	448.746	360.904	318.399	370.138	343.405	416.209	376.017	376.584
Gm20721	444.441	418.897	461.138	397.75	410.909	353.243	441.492	387.301
Rpl7a	441.545	400.404	378.924	382.482	338.746	431.185	406.957	384.138
Hspa8	433.98	418.624	348.521	333.725	367.958	306.576	400.375	336.086
Eif5a	431.512	370.769	373.075	353.675	357.057	497.566	391.785	402.766
Serinc3	427.477	618.088	539.562	767.749	724.015	583.328	528.376	691.697
Rps26	427.111	377.2	343.901	355.203	314.73	440.353	382.737	370.095
Rps9	426.261	420.707	392.082	391.798	400.605	452.575	413.017	414.993
Krt18	426.052	345.052	419.155	552.791	589.752	403.589	396.753	515.377
Rpl10a	425.503	374.509	332.817	363.246	337.711	503.969	377.61	401.642
Rps2	421.621	89.7076	89.0773	79.285	77.9291	499.733	200.135	218.982
Rpl31	413.085	361.664	332.314	352.499	302.717	426.67	369.021	360.629
Rpl3-ps1	411.895	201.844	317.367	198.116	41.2603	434.003	310.368	224.46
Rpl13	403.091	369.186	339.506	332.075	310.408	373.428	370.594	338.637
H2-D1	393.314	431.546	341.072	304.139	324.196	243.316	388.644	290.55
Rpl19	389.074	435.215	371.945	407.421	383.903	546.802	398.745	446.042
Rpl35	386.119	392.811	357.372	333.277	336.774	477.454	378.767	382.501
Ubb	382.834	326.383	333.78	381.555	401.124	423.97	347.666	402.216
Rpl38	364.879	441.537	362.713	400.798	329.632	480.758	389.71	403.73
Itm2b	362.946	629.411	501.01	541.091	506.556	363.047	497.789	470.231
Rpl23	359.081	431.178	359.775	403.155	335.005	509.943	383.345	416.034
Actg1	353.976	291.938	381.205	308.84	266.94	295.009	342.373	290.263
Fth1	348.096	442.526	450.406	350.626	295.867	476.385	413.676	374.293
Lyz2	346.173	234.841	242.362	272.998	197.376	291.983	274.459	254.119
Ly6e	345.625	649.252	623.12	609.691	607.812	371.211	539.332	529.571
Atp5a1	343.992	279.49	286.176	293.669	294.341	318.456	303.219	302.155
Rps7	341.036	376.75	340.063	332.396	331.127	470.848	352.616	378.123
Actb	340.441	266.482	390.118	230.402	262.64	216.899	332.347	236.647
Rpl5	337.276	313.677	268.317	316.803	250.251	377.467	306.423	314.841
Rpl37a	331.402	321.453	298.426	312.788	277.294	338.848	317.094	309.643
Gm44323	329.881	96.0738	175.336	59.2702	29.0923	34.6274	200.43	40.9966
Rpl28	329.604	313.313	294.534	314.732	311.073	339.926	312.484	321.91
Cox6a1	327.734	296.065	288.843	274.339	289.171	275.074	304.214	279.528
Jund	320.578	278.985	306.388	254.97	232.221	143.051	301.984	210.081
Atp5b	317.679	247.842	250.077	238.688	250.29	282.566	271.866	257.181
Cldn3	317.505	194.144	274.545	237.989	277.762	213.989	262.065	243.246
H3f3b	316.767	281.863	322.793	302.86	350.421	319.053	307.141	324.111
Hnrnpab	313.889	270.158	280.44	250.874	253.161	330.029	288.162	278.021
Ppia	313.834	355.396	317.696	407.576	348.888	443.34	328.975	399.935
Npm1	307.615	310.438	269.01	265.972	211.233	427.592	295.688	301.599
Gm6472	303.364	234.496	209.841	198.832	197.576	266.747	249.234	221.052
Cd24a	297.921	244.569	258.138	261.417	247.769	241.67	266.876	250.285
Rpl3	297.345	347.44	223.069	337.367	381.719	309.959	289.285	343.015
Phlda1	295.256	196.098	228.472	224.287	321.935	226.217	239.942	257.479
Rpl39	291.33	283.766	250.907	244.073	231.414	344.079	275.334	273.189
Rpl14	290.787	276.675	249.191	231.934	214.636	249.478	272.218	232.016
Mif	290.515	168.204	199.949	156.841	159.367	170.133	219.556	162.114
Rps10-ps2	289.122	319.079	274.814	320.996	295.545	391.945	294.338	336.162
Cebpb	288.237	280.173	299.782	290.488	333.158	268.664	289.397	297.437
Rps3	287.468	256.292	232.22	280.87	260.706	327.468	258.66	289.681
Cox8a	286.965	291.429	273.327	262.152	256.66	278.732	283.907	265.848
Eef1g	285.141	240.569	252.473	229.999	207.328	290.53	259.394	242.619
Rack1	284.682	297.947	271.943	309.549	252.775	392.86	284.857	318.395
Tceal9	284.342	303.146	268.558	227.437	257.278	333.835	285.349	272.85
Gm10443	283.262	234.193	204.974	239.013	218.784	259.242	240.81	239.013
P4hb	282.671	341.119	355.55	319.121	296.176	393.42	326.446	336.239
Rps27	282.267	329.034	291.374	266.922	291.562	358.147	300.892	305.543
Arf1	280.285	281.57	277.361	302.794	291.687	331.349	279.739	308.61
Rpl11	277.26	278.161	236.817	244.239	230.442	294.814	264.079	256.499
Rps2-ps10	276.822	484.977	468.774	499.253	480.588	274.94	410.191	418.26
H2-K1	273.736	160.331	109.95	98.1259	104.938	186.091	181.339	129.718
Rps27l	273.312	190.816	216.131	184.863	237.622	297.887	226.753	240.124
Rps21	271.269	281.605	219.578	257.416	225.483	288.145	257.484	257.015
Ltf	268.949	312.447	360.582	234.395	142.765	88.1248	313.993	155.095
Bsg	268.593	283.859	287.111	275.804	270.393	279.389	279.855	275.195
Rps27a	267.214	443.274	237.631	201.478	170.817	468.656	316.039	280.317
Rpl6	266.385	260.219	239.74	243.556	222.269	296.136	255.448	253.987
Rps12	266.329	236.513	208.669	213.274	188.287	255.447	237.171	219.003
Calr	264.187	298.465	313.244	220.474	215.721	194.685	291.965	210.293
Laptm4a	262.623	281.214	255.76	268.89	277.736	281.965	266.532	276.197
Mir5125	261.803	217.889	238.38	258.468	246.163	232.064	239.357	245.565
Rpl27a	260.492	250.052	214.295	259.867	249.956	284.316	241.613	264.713
Eif4a1	259.871	243.27	219.788	237.061	217.609	332.628	240.976	262.433
Rpl15	258.522	245.645	230.829	213.657	209.79	295.139	244.999	239.529
Rpl12	257.377	219.823	188.148	190.828	184.083	278.899	221.783	217.936
Gm26619	254.929	444.963	382.125	447.158	394.696	270.857	360.672	370.904
Ddx5	251.235	303.787	290.553	346.285	285.66	318.793	281.858	316.913
Rps18	247.439	72.4366	64.882	69.6563	77.4401	331.39	128.252	159.496
Pdia3	247.024	273.431	268.226	230.71	225.565	242.066	262.894	232.78
Eef1b2	245.523	207.172	203.727	185.16	185.184	265.033	218.807	211.792
Cfl1	239.214	195.132	208.25	177.372	196.338	205.33	214.198	193.014
Mir762	238.421	231.667	249.101	203.574	255.88	191.02	239.73	216.825
Rpl37	237.755	198.825	183.956	210.99	185.579	273.16	206.845	223.243
Rpl36a	236.723	223.764	187.661	192.838	177.149	264.282	216.05	211.423
Cox4i1	236.405	212.206	208.216	191.741	199.201	195.488	218.942	195.477
Lgals7	232.095	62.8154	36.2231	58.1239	31.7741	258.503	110.378	116.134
Hspa5	231.223	294.246	282.805	183.816	180.63	194.528	269.425	186.325
Rpl27	230.487	210.499	217.456	230.826	190.108	288.823	219.481	236.586
Mgst1	227.402	341.064	253.531	299.838	224.341	287.135	273.999	270.438
Lalba	227.305	956.311	1032.85	437.973	549.593	131.444	738.821	373.004
Slc25a5	226.231	192.002	196.617	162.798	179.43	171.988	204.95	171.405
Ywhae	225.973	231.693	228.265	219.519	201.276	248.453	228.643	223.083
Rps12-ps3	225.322	160.458	151.222	166.274	153.068	195.757	179	171.7
Tubb5	224.401	128.458	146.271	136.292	137.754	167.801	166.377	147.283
Txn1	222.214	180.625	189.61	171.258	184.166	228.712	197.483	194.712
Marcksl1	221.518	160.994	181.339	117.413	136.257	179.106	187.95	144.259
Gpx1	221.517	235.903	234.684	224.722	245.127	217.767	230.701	229.205
CT010467.1	221.106	238.165	321.871	172.571	308.476	245.484	260.381	242.177
Cox6b1	217.155	209.226	204.206	232.628	253.631	256.707	210.196	247.655
mt-Tp	214.446	289.211	257.28	205.411	249.514	277.794	253.646	244.24
Pfn1	211.836	198.44	203.175	195.462	188.153	194.171	204.484	192.595
Gm15459	211.744	199.56	413.91	180.412	12.0111	395.929	275.071	196.118
H2afz	209.671	145.936	138.52	147.184	142.86	210.435	164.709	166.826
Dbi	209.546	230.34	224.716	220.767	277.433	298.816	221.534	265.672
Gm15427	207.848	183.756	175.449	192.269	152.917	202.596	189.018	182.594
Gm50251	206.954	203.661	242.692	202.297	218.011	176.082	217.769	198.797
Ldha	206.31	315.113	363.371	430.353	476.302	258.687	294.931	388.447
Rplp2	204.673	158.413	150.711	157.979	155.438	170.672	171.265	161.363
Hnrnpa1	203.667	155.294	151.467	165.439	151.452	238.718	170.143	185.203
Gm37376	201.616	305.723	296.941	207.702	259.08	180.781	268.094	215.855
Dstn	199.696	203.723	208.144	210.592	219.534	226.979	203.854	219.035
Btf3	199.555	180.15	166.678	172.299	169.377	200.999	182.128	180.892
mt-Rnr2	198.418	244.038	264.406	215.155	251.962	166.181	235.621	211.099
Prdx1	198.128	186.217	189.588	191.963	203.568	266.4	191.311	220.644
Tmsb10	198.092	142.994	151.647	120.335	121.478	172.703	164.244	138.172
Akr1a1	198.006	183.524	180.367	179.608	205.531	182.467	187.299	189.202
Lamp1	197.913	177.565	180.395	176.036	184.084	175.546	185.291	178.555
Pcbp1	196.083	156.948	179.298	151.639	157.971	153.475	177.443	154.362
Rpl9	195.951	184.623	171.565	167.699	157.981	195.244	184.046	173.641
Gm26917	195.099	153.318	259.442	75.3602	99.9571	89.3431	202.62	88.2202
Rps25	193.267	203.411	177.101	174.32	178.51	226.791	191.26	193.207
Gm37401	193.052	231.872	242.64	195.456	240.886	191.486	222.521	209.276
Atp1a1	189.281	149.889	186.978	178.544	192.669	202.766	175.383	191.326
Myl6	189.09	182.927	185.931	187.664	159.507	157.827	185.982	168.333
Gm44335	186.276	127.66	129.32	126.953	158.085	109.561	147.752	131.533
Gpx4	185.419	169.85	156.685	160.545	185.231	199.239	170.651	181.672
Arhgdia	184.328	192.802	199.678	185.36	169.68	157.479	192.269	170.84
Hnrnpa2b1	181.516	175.643	166.864	165.53	174.369	179.931	174.674	173.277
Ifitm3	180.466	212.971	252.922	132.672	193.398	83.1785	215.453	136.416
Gm28364	179.469	191.716	173.326	184.481	188.973	169.683	181.504	181.046
Gm29233	179.448	70.358	104.959	103.076	93.4886	108.958	118.255	101.841
D8Ertd738e	178.128	170.535	146.872	165.592	163.386	203.949	165.179	177.642
Capns1	177.045	151.533	184.236	198.677	225.382	168.765	170.938	197.608
Anxa6	176.94	116.724	144.053	137.751	124.398	153.281	145.906	138.477
Tmbim6	176.834	189.718	212.165	209.218	239.199	206.206	192.906	218.208
Cst3	176.163	290.189	191.725	241.362	198.164	111.144	219.359	183.557
Anp32b	175.938	141.237	143.77	108.927	111.405	112.693	153.648	111.008
Hsp90b1	173.974	224.557	222.214	184.61	152.873	173.543	206.915	170.342
Rpl18	173.841	159.767	154.747	173.495	177.97	190.979	162.785	180.815
Mrfap1	172.646	164.134	163.487	148.845	159.131	169.181	166.756	159.053
Cd9	172.375	149.37	164.621	195.921	193.175	154.571	162.122	181.222
Ctnnb1	172.349	138.221	158.039	157.345	147.5	208.545	156.203	171.13
Actn4	171.291	175.483	245.303	261.794	282.835	145.022	197.359	229.884
Rpl36a-ps2	171.057	166.693	140.303	171.216	149.507	232.798	159.351	184.507
Rsrp1	170.98	182.125	186.1	178.882	176.206	153.305	179.735	169.464
Gm12999	170.577	167.721	168.875	171.928	177.269	186.122	169.058	178.44
Taldo1	169.837	107.151	123.323	125.874	158.722	164.689	133.437	149.762
Eif3h	169.122	180.004	154.22	167.124	170.093	196.571	167.782	177.929
Gm26602	168.26	158.758	169.913	137.925	185.151	125.714	165.644	149.597
Srsf2	167.716	180.395	178.227	193.861	179.275	181.309	175.446	184.815
Cct5	167.513	126.988	122.515	133.984	134.2	190.092	139.005	152.759
Thrsp	165.806	123.075	120.761	232.83	270.517	370.416	136.547	291.254
Ctsd	165.67	228.017	217.844	261.016	282.98	219.452	203.844	254.483
Gm43240	165.454	342.859	325.175	294.983	250.193	346.099	277.829	297.092
Gm9800	165.327	120.317	119.806	98.7858	89.6932	109.125	135.15	99.2014
Ybx1	165.024	158.326	159.283	140.276	128.193	143.36	160.878	137.276
Rps20	164.885	144.866	126.992	123.992	114.449	172.505	145.581	136.982
Selenow	164.752	147.141	125.363	150.204	137.056	139.339	145.752	142.2
C1qa	163.496	109.805	133.173	99.3789	126.628	119.995	135.491	115.334
Plpp2	163.333	138.978	141.93	138.516	150.922	108.871	148.081	132.77
Gm33051	163.325	152.568	132.005	136.897	125.761	237.747	149.299	166.802
Gm44170	161.027	166.444	172.238	119.935	144.796	122.895	166.57	129.209
Hsp90aa1	160.891	146.053	151.171	128.188	108.372	179.47	152.705	138.677
Cox7c	160.212	163.935	129.594	127.888	131.22	157.653	151.247	138.92
mt-Rnr1	159.361	228.754	201.367	179.714	249.479	204.734	196.494	211.309
Oaz1	156.342	150.157	156.706	135.208	143.956	139.628	154.401	139.597
Pkm	156.149	151.879	169.773	156.61	167.551	158.879	159.267	161.013
Sox10	155.585	168.481	171.554	193.406	257.529	154.492	165.207	201.809
Rpl34	154.326	76.8505	17.9451	73.1727	118.543	113.941	83.0405	101.886
Clic1	153.882	122.747	136.915	135.302	148.746	157.619	137.848	147.222
Ptms	153.863	218.29	242.977	239.907	249.013	113.812	205.044	200.911
Clca3a2	152.357	334.389	306.894	242.443	217.404	293.538	264.546	251.128
Ssr2	151.314	150.814	141.282	139.801	148.561	172.143	147.803	153.502
Hspd1	151.059	129.709	132.489	110.277	95.9037	137.69	137.752	114.623
Rps13	150.893	147.633	125.189	128.593	132.488	150.364	141.238	137.148
Sparc	150.802	189.296	186.076	140.104	110.122	102.028	175.391	117.418
Ctsb	150.484	123.622	138.354	114.405	118.705	82.6185	137.486	105.243
Rpl22	150.147	150.735	128.358	131.358	125.874	166.078	143.08	141.103
Hmgn1	150.129	122.883	124.945	113.27	112.065	137.381	132.652	120.905
Crip2	150.069	92.5505	124.752	98.4793	132.742	73.8193	122.457	101.68
Irx2	149.849	149.88	143.601	142.464	174.571	128.93	147.776	148.655
Rps16-ps2	149.62	150.107	132.628	165.421	149.569	151.303	144.118	155.431
Rps24	149.532	139.555	129.87	136.652	129.576	180.008	139.652	148.746
Krt19	148.941	184.262	176.774	204.488	101.647	34.9669	169.992	113.7
Uqcr11	148.766	132.274	113.475	125.455	112.305	138.793	131.505	125.518
Hnrnpa0	148.379	113.237	117.686	92.2018	96.9077	95.3546	126.434	94.8214
Pebp1	147.522	113.049	123.141	103.536	114.432	137.96	127.904	118.642
Ndufa2	147.512	130.174	112.008	124.391	123.864	139.104	129.898	129.119
Atp5c1	147.489	134.396	123.401	127.29	126.42	160.174	135.096	137.961
Tmem59	147.466	167.683	157.602	170.759	166.77	163.853	157.584	167.127
Sparcl1	147.415	250.843	174.82	266.179	121.972	131.274	191.026	173.142
Cited4	147.201	112.852	152.053	209.142	244.931	216.373	137.369	223.482
Mfge8	146.495	433.51	264.809	339.857	240.434	156.82	281.605	245.704
Aldoa	145.651	250.853	272.941	494.191	551.041	213.424	223.148	419.552
Srsf5	144.524	157.334	145.913	147.423	169.503	144.072	149.257	153.666
Tpi1	144.437	127.516	139.815	140.89	130.207	145.288	137.256	138.795
Ddx3x	144.219	131.54	128.114	140.902	136.417	167.693	134.624	148.337
Ctsz	143.656	106.825	114.23	107.679	112.619	131.939	121.57	117.413
Cd81	143.456	186.61	208.314	220.114	234.322	149.176	179.46	201.204
Cnbp	142.819	139.572	117.986	132.764	137.81	147.807	133.459	139.46
Gm4332	142.034	139.013	115.191	116.989	105.836	152.233	132.079	125.019
Uqcr10	141.347	163.711	124.038	168.659	140.208	195.046	143.032	167.971
Gabarap	140.797	179.92	177.559	191.268	178.049	185.92	166.092	185.079
Tubb4b	140.604	105.899	113.718	122.735	131.535	111.245	120.073	121.838
Csrp1	140.174	117.772	153.281	154.242	142.562	165.045	137.076	153.95
0610039K10Rik	140.157	188.044	175.731	269.098	226.493	204.109	167.977	233.233
Nono	139.501	105.263	112.895	112.424	110.345	136.837	119.22	119.869
G0s2	139.427	250.928	113.826	171.021	324.591	148.727	168.06	214.78
Lgals1	138.945	176.244	130.426	128.303	143.572	178.496	148.538	150.124
Rpl14-ps1	138.464	124.721	113.678	111.303	94.567	107.312	125.621	104.394
Rpl38-ps2	138.347	161.165	139.871	182.014	142.556	172.141	146.461	165.57
Eif4g2	138.263	110.543	117.518	123.504	132.015	133.779	122.108	129.766
Ndufa4	138.035	138.746	122.296	131.573	126.077	174.33	133.025	143.993
Acta2	138.023	36.46	21.6432	16.999	23.8738	26.9945	65.3754	22.6224
Atp5g3	137.923	118.43	118.6	111.521	115.497	130.354	124.984	119.124
Hint1	137.798	123.741	125.693	131.832	134.982	200.636	129.077	155.817
Arg1	137.602	22.0739	21.5112	45.4601	43.9992	86.1275	60.3956	58.5289
Pabpc1	137.497	115.522	139.725	107.433	128.261	162.074	130.915	132.589
Cotl1	137.33	114.2	135.975	117.624	121.42	80.1748	129.169	106.406
Rps28	136.98	126.056	106.77	129.092	117.231	152.287	123.269	132.87
Srebf1	136.851	259.259	223.846	277.055	287.318	203.301	206.652	255.891
Tle5	136.724	113.644	129.228	113.1	137.295	113.521	126.532	121.305
Aqp5	136.657	195.133	230.373	265.216	430.218	225.975	187.387	307.136
Gm17080	135.524	157.305	160.088	157.276	174.443	136.436	150.972	156.052
1810049J17Rik	135.094	99.2129	129.834	131.033	168.371	171.619	121.38	157.008
Eif4b	135.061	125.395	117.592	127.599	129.632	150.214	126.016	135.815
Cox7b	134.559	117.32	104.237	105.141	111.663	142.275	118.705	119.693
Gm13394	134.436	205.575	247.805	110.91	108.379	134.566	195.939	117.952
Gm4617	133.817	22.8816	79.1704	85.0597	84.1766	30.3643	78.623	66.5335
Chchd2	133.462	118.389	122.915	117.147	128.009	146.051	124.922	130.402
Tcn2	133.281	151.335	171.099	188.163	183.222	231.755	151.905	201.047
Clta	133.053	134.427	130.031	139.025	125.16	115.034	132.504	126.406
Uqcrfs1	132.942	121.743	121.498	132.716	139.256	149.321	125.394	140.431
H3f3a	132.154	128.032	125.034	120.885	132.094	146.842	128.407	133.274
Ran	131.843	91.447	102.502	79.8887	77.0196	113.495	108.597	90.1345
Cdk4	131.513	91.7917	95.7761	83.0022	86.562	116.405	106.36	95.3231
Serp1	131.368	108.387	122.935	117.009	174.594	206.163	120.897	165.922
Ppp1ca	130.881	122.483	134.949	122.648	126.947	119.428	129.438	123.008
Cldn4	130.873	35.3689	63.7017	42.9448	57.551	58.9319	76.6479	53.1426
Ctss	130.736	133.273	110.499	118.566	126.788	105.465	124.836	116.94
Ndufb11	130.722	143.642	125.648	137.205	129.756	148.201	133.337	138.387
Ndufc2	129.869	130.061	118.934	135.166	177.675	173.903	126.288	162.248
Tma7-ps	129.06	62.0432	88.9098	115.783	84.5642	130.286	93.3377	110.211
Gm8730	128.831	6.28935	189.463	6.88307	176.07	110.717	108.194	97.8901
Scd2	128.781	103.798	121.25	90.1983	140.261	109.82	117.943	113.427
Ddost	126.697	108.661	127.746	99.6678	100.689	97.5825	121.035	99.313
Tlcd1	126.649	137.635	116.847	133.427	112.725	170.144	127.044	138.766
Trir	126.518	112.756	120.408	107.104	112.211	104.101	119.894	107.805
Gm37539	126.174	74.0849	59.7842	74.2577	63.3952	79.5969	86.6811	72.4166
Chmp4b	126.099	106.756	112.863	92.747	103.177	101.417	115.239	99.1135
Gm11192	126.061	110.086	120.096	129.863	152.134	136.202	118.748	139.4
Gm11508	126.042	94.3374	103.49	100.786	85.2932	118.018	107.956	101.366
Itgb1	125.848	147.192	137.973	139.501	133.76	159.602	137.004	144.288
Irx1	125.397	190.415	183.156	180.006	258.224	160.726	166.323	199.652
Ddit4	124.836	67.7039	119.171	85.1847	104.652	166.98	103.904	118.939
Tuba1b	124.656	89.7579	93.4759	84.1465	82.4273	103.98	102.63	90.1847
Ifi27	124.391	154.213	136.929	126.619	103.957	59.3764	138.511	96.6505
Eif1	124.056	144.494	140.294	150.662	129.498	124.51	136.282	134.89
H1f0	124.024	90.7029	128.199	144.36	190.426	145.456	114.309	160.081
Prelid1	123.777	107.634	122.887	104.173	109.97	103.166	118.1	105.77
Hdgf	123.719	94.2871	91.4207	89.6069	103.116	115.573	103.142	102.765
Cstb	123.538	122.34	129.053	126.648	144.088	140.749	124.977	137.162
Cox7a2	123.41	124.723	104.496	115.012	114.568	139.887	117.543	123.156
Cd74	123.02	211.193	181.833	155.741	138.311	49.385	172.015	114.479
Eif4a-ps4	122.171	107.325	98.904	118.68	96.731	178.864	109.467	131.425
Gm17134	122.09	111.641	121.073	78.6302	104.356	104.774	118.268	95.9198
Spint2	121.726	108.098	121.029	114.986	139.509	96.268	116.951	116.921
mt-Ts1	120.694	293.658	342.243	204.672	382.377	294.019	252.198	293.689
Rps19	119.82	110.391	94.5572	105.234	109.525	128.22	108.256	114.326
Dynlrb1	119.813	86.2732	108.923	103.235	107.3	121.468	105.003	110.668
Ehf	119.728	93.6337	103.768	154.124	159.695	140.843	105.71	151.554
Gm50163	119.499	131.419	108.424	128.856	109.651	132.285	119.781	123.598
Cct2	118.394	104.67	103.459	87.6647	97.6241	106.09	108.841	97.1264
Surf4	118.069	154.032	164.083	120.767	163.81	103.215	145.395	129.264
Txnip	118.035	154.14	155.73	191.769	175.666	139.875	142.635	169.103
Snord104	117.663	84.3096	89.6762	101.516	94.2287	126.297	97.2161	107.347
Papss1	117.504	109.444	129.046	122.479	125.682	156.433	118.665	134.864
Gm12481	116.782	100.68	106.015	100.855	107.215	117.815	107.825	108.628
Ppp1r14b	116.523	83.5362	71.4328	66.1372	76.2385	98.9155	90.4973	80.4304
Fkbp4	116.432	90.8654	100.353	99.6706	98.7102	102.217	102.55	100.199
Lrrc59	116.352	84.8538	101.294	86.2631	82.6749	133.278	100.833	100.739
Gm17606	116.154	124.423	126.041	102.637	101.088	122.491	122.206	108.739
Gm8203	116.109	79.8073	67.4567	96.9243	75.5223	110.856	87.7909	94.4341
Cdc42	116.107	131.491	132.831	118.095	127.796	122.931	126.81	122.941
Pgp	116.052	97.0951	130.643	156.381	203.231	182.392	114.597	180.668
Calm3	115.99	108.023	107.783	109.033	124.332	107.195	110.598	113.52
Mdh1	115.03	128.808	111.73	141.077	130.813	172.208	118.523	148.033
Rhob	114.813	85.2548	99.3009	87.9601	85.1601	63.7047	99.7896	78.9416
Hnrnph1	114.621	130.856	126.759	127.505	115.515	146.011	124.079	129.677
Morf4l2	114.431	107.272	107.046	101.974	103.204	109.714	109.583	104.964
Psmb4	114.359	107.688	104.237	102.861	103.407	137.755	108.761	114.674
Gm13736	114.304	134.907	153.202	93.1512	220.256	133.522	134.137	148.977
Gm11361	114.281	229.618	186.641	199.908	199.345	129.243	176.846	176.166
Sec61b	114.196	89.3067	93.2903	79.2647	101.198	117.882	98.931	99.4482
Arf6	114.126	89.7049	104.122	103.731	110.314	99.977	102.651	104.674
Pdia6	113.875	116.431	128.215	97.157	86.9406	113.835	119.507	99.3109
Anpep	113.669	113.324	114.821	122.691	164.852	116.602	113.938	134.715
Chmp2a	113.646	101.832	100.755	115.807	125.371	123.174	105.411	121.45
Malat1	113.401	135.421	149.839	119.141	128.821	111.425	132.887	119.796
Arpc5	112.424	109.036	105.726	100.306	110.826	110.152	109.062	107.095
Brk1	112.409	109.769	103.28	111.063	119.229	113.033	108.486	114.442
Tagln2	112.218	86.5976	106.436	80.36	77.5641	49.1677	101.751	69.0306
Gm15884	112.01	101.421	96.851	79.5992	93.5616	89.5876	103.427	87.5828
Mcl1	111.784	103.455	102.351	89.0829	79.0879	101.719	105.863	89.9633
Atp6v1g1	111.753	142.039	143.71	131.717	156.108	129.466	132.501	139.097
Pgk1	111.254	108.706	126.637	108.992	117.931	112.179	115.532	113.034
Bag1	111.053	94.4968	90.5552	94.2188	104.198	107.548	98.7017	101.988
Eno1	110.111	96.9715	100.159	105.988	93.7237	150.275	102.414	116.662
Dynlt1-ps1	109.711	94.91	80.7028	119.672	80.139	166.803	95.108	122.205
Hspa9	108.375	83.938	83.1569	79.7457	87.945	102.281	91.8231	89.9905
Cdh1	107.261	88.2757	93.3011	100.591	97.0162	81.9727	96.2794	93.1931
Atox1	107.078	125.088	120.268	130.687	132.433	140.366	117.478	134.495
Psma6	107.015	107.847	90.7582	103.437	104.14	117.344	101.873	108.307
1810014B01Rik	107.009	142.201	146.718	114.067	96.5713	104.957	131.976	105.198
Lmo4	106.915	67.4318	72.9943	79.4527	105.992	141.068	82.4469	108.838
Gnai2	106.554	100.938	106.047	85.3097	94.9759	76.3155	104.513	85.5337
Gm20463	106.518	106.155	115.158	104.206	113.414	122.556	109.277	113.392
Gm6863	106.48	96.5054	84.4436	90.9413	85.472	110.912	95.8097	95.7753
Tbca	106.411	122.982	107.135	95.1643	112.322	134.026	112.176	113.838
Rab1b	106.338	102.171	102.842	99.2553	108.368	101.458	103.784	103.027
Tpt1-ps3	106.151	109.353	102.328	105.723	100.577	102.206	105.944	102.835
Anxa2	105.84	111.516	106.103	107.961	88.8518	76.2248	107.82	91.0125
Wdr38	105.7	105.111	95.0938	90.4526	93.2452	135.297	101.968	106.332
Bcap31	105.554	112.643	114.68	127.659	144.511	122.835	110.959	131.668
Rpl31-ps8	105.315	95.2387	76.18	77.1011	66.4896	96.754	92.2446	80.1149
Atp5d	105.138	93.6166	91.8882	94.4302	92.8433	96.7778	96.881	94.6838
Gas6	105.02	104.808	113.444	81.4787	85.6056	44.12	107.757	70.4014
C1qb	104.889	98.4516	81.2325	104.006	81.4257	73.4738	94.8578	86.3019
Gm5805	104.761	100.087	92.211	100.012	95.0196	143.061	99.0196	112.697
Krt5	104.637	29.2353	62.4963	18.7518	7.14335	16.9009	65.456	14.2654
Arpc2	104.615	94.2487	103.904	85.0401	92.0758	99.7901	100.923	92.302
Ezr	104.394	93.0695	98.9134	102.2	108.643	105.422	98.7924	105.422
Ppib	104.308	96.0696	92.7664	92.1014	89.3277	95.2574	97.7147	92.2289
Arl6ip1	104.089	90.3956	81.856	91.5459	95.9921	99.3977	92.1134	95.6452
Rps15a	103.936	99.93	78.0277	100.008	93.954	121.187	93.9647	105.05
Prdx2	103.817	86.3644	81.3783	82.6667	81.6577	103.161	90.52	89.1617
Msrb1	103.519	108.604	103.759	109.686	134.155	149.8	105.294	131.214
Gm27483	103.116	106.673	213.314	119.09	40.0438	166.461	141.035	108.532
Eif3c	103.062	78.4425	87.352	103.632	104.849	88.6877	89.6189	99.0564
Dynll2	102.921	129.315	110.711	123.026	120.749	108.435	114.316	117.403
2410006H16Rik	102.806	138.813	98.5619	124.024	95.0164	138.383	113.394	119.141
Gm17077	102.34	86.3746	78.5694	97.6891	98.2349	81.0532	89.0946	92.3257
Srsf6	102.17	104.251	100.8	88.4552	87.4802	95.3634	102.407	90.433
Higd2a	101.825	107.469	120.399	106.331	121.095	98.9492	109.897	108.792
Mgp	101.692	97.9469	86.9649	106.471	80.0956	44.5313	95.5347	77.0328
Mien1	101.561	103.76	109.111	131.013	126.817	171.173	104.811	143.001
Psmc5	101.56	83.4024	91.2773	95.8878	99.6923	111.687	92.0798	102.422
Stac2	101.457	103.688	118.305	74.3051	80.5381	146.781	107.817	100.541
Mlec	101.098	95.8887	104.185	89.8165	88.9802	97.8637	100.391	92.2201
Uqcrb	101.022	118.348	94.9767	96.215	105.675	116.645	104.782	106.178
Ccni	100.963	104.406	113.004	90.6049	86.6618	92.7794	106.125	90.0154
Gm44709	100.912	93.9701	95.6369	104.809	126.924	84.5444	96.8396	105.426
Gm4735	100.512	35.96	91.6048	42.903	89.7915	4.71738	76.0257	45.804
Sdhd	100.362	100.039	95.9979	101.058	99.6819	119.067	98.7997	106.602
Atp5g2	100.312	97.0106	88.8137	96.7178	83.5788	116.785	95.3787	99.0271
Ssr3	100.158	98.432	94.6487	77.7911	91.9716	134.907	97.7462	101.557
Rab2a	99.9246	110.305	104.312	104.079	104.074	96.6387	104.847	101.597
Thbs1	99.7582	29.1213	53.4707	49.4414	45.5609	70.1828	60.7834	55.0617
Cyc1	99.4602	76.1227	80.1193	73.3725	83.6829	94.1412	85.2341	83.7322
Fam3c	99.3778	129.488	103.397	111.973	92.0085	118.952	110.754	107.644
Emid1	99.3369	86.0406	120.396	100.036	100.109	219.74	101.924	139.962
Mir1905	99.3276	27.5891	54.6806	69.1089	47.154	64.6888	60.5325	60.3172
Ddx17	99.2982	99.9699	104.803	107.558	103.428	110.984	101.357	107.323
Cracr2b	99.1968	84.1978	95.1341	117.125	137.547	98.9195	92.8429	117.864
Cfdp1	98.9733	91.8484	84.0768	83.3081	76.0736	108.94	91.6328	89.4405
Ldhb	98.9181	107.446	77.2371	77.2894	98.6576	112.444	94.5336	96.1303
S100a1	98.768	143.148	155.634	150.869	144.859	88.0996	132.517	127.943
Gm12841	98.5549	135.028	134.721	143.177	149.389	134.085	122.768	142.217
Cldn7	98.5152	89.0704	94.0649	81.0393	80.6812	78.7293	93.8835	80.1499
Egln3	98.391	33.1812	58.1672	41.4276	47.4207	74.0783	63.2465	54.3089
Skp1a	98.3034	115.177	107.932	107.73	100.968	135.993	107.138	114.897
Gm44313	98.1468	137.563	119.135	146.66	146.688	133.522	118.282	142.29
Golph3	98.1183	84.5901	92.0839	88.239	123.676	114.433	91.5974	108.783
Uqcrh	98.0997	108.301	89.7326	96.4959	91.8436	118.339	98.711	102.226
Cox7a2l	98.0786	74.4697	69.8426	81.9786	83.9467	111.636	80.797	92.5203
Lrg1	97.885	292.778	295.099	254.969	389.392	197.887	228.588	280.749
Cdc42se1	97.7231	90.4211	95.6644	83.822	93.8627	96.2031	94.6029	91.2959
Gm25238	97.6849	95.0457	89.5643	106.122	89.446	73.1941	94.0983	89.5875
Ssb	97.4892	99.6818	88.7998	86.0784	96.7709	109.95	95.3236	97.5998
Tmed2	97.3459	88.0074	84.1836	74.9298	94.1477	85.4011	89.8457	84.8262
Map1lc3a	97.1721	64.7968	88.841	80.6591	102.843	103.147	83.6033	95.5498
Hspe1	96.2339	87.017	73.2768	60.5371	54.2389	88.2628	85.5092	67.6796
Nudc	96.2035	83.2447	66.287	74.8016	61.3712	76.0162	81.9117	70.7297
Kcnn4	96.0955	59.6706	95.0625	118.159	182.203	116.094	83.6095	138.819
Gm20536	95.798	95.2117	118.538	111.885	112.044	95.8117	103.182	106.58
Gm42846	95.7884	127.64	112.628	127.752	161.736	89.6211	112.019	126.37
Calm1	95.6574	86.7193	94.3894	86.6063	94.7783	93.4962	92.2553	91.6269
Vcp	95.5525	87.9797	91.7734	85.5752	90.9138	97.9146	91.7685	91.4679
Gnb1	95.2677	80.0165	86.2864	87.0639	80.417	81.9409	87.1902	83.1406
Gm24082	94.8231	111.397	106.843	131.134	121.945	109.879	104.354	120.986
Magoh	94.7243	71.4077	67.0307	58.1763	66.1668	84.2384	77.7209	69.5272
Gm50037	94.5456	81.4249	94.3613	80.42	96.402	91.8285	90.1106	89.5502
Eif3b	94.4965	64.2905	76.3532	64.5198	70.4574	73.6201	78.3801	69.5324
Ywhaz	93.871	82.8833	93.7848	76.4521	85.7212	88.6544	90.1797	83.6092
Ncl	93.8328	76.9376	71.1604	67.852	65.0555	85.6623	80.6436	72.8566
Psmc1	93.7405	75.412	78.7638	75.0603	79.1893	88.8245	82.6387	81.0247
Igfbp7	93.7105	133.833	127.744	118.745	114.477	74.1256	118.429	102.449
Crabp2	93.4536	95.3851	99.1127	93.8977	109.251	48.3608	95.9838	83.8365
Jpt1	93.3465	77.6729	83.644	82.2496	68.6897	90.5928	84.8878	80.5107
Rpl17-ps3	93.3259	95.7076	79.5688	87.0392	77.9297	98.7519	89.5341	87.907
Rabac1	92.9574	101.138	87.2098	127.278	119.623	87.134	93.7685	111.345
Set	92.8195	76.9973	80.3487	63.209	69.5199	82.5203	83.3885	71.7497
Eif4a2	92.5097	101.954	98.7256	90.1367	88.2013	105.77	97.7299	94.7027
Prdx3	92.3822	76.799	67.483	75.2232	83.408	97.4056	78.8881	85.3456
Slc25a3	92.043	78.494	83.7696	73.6952	74.0335	75.0022	84.7689	74.2436
Smarcd2	91.7958	60.1568	69.9897	85.841	84.8575	112.482	73.9808	94.3936
Irx3	91.6478	78.8457	85.9316	78.3899	101.125	65.9379	85.475	81.8175
Dazap2	91.61	90.6958	87.6491	92.3397	104.587	99.4149	89.985	98.7806
Edf1	91.4458	75.5821	83.9793	75.4717	81.6017	80.4127	83.6691	79.162
Snrnp70	91.4432	83.7194	85.1742	103.07	112.082	91.2043	86.779	102.119
Ndufa1	91.2969	85.6846	70.3903	65.907	68.9402	86.6201	82.4573	73.8225
Polr2m	91.1755	84.8893	85.6643	76.8891	82.056	87.7247	87.2431	82.2232
Snx22	90.8822	82.8807	77.858	80.2126	85.8734	81.859	83.8736	82.6483
Hnrnpk	90.8784	78.3574	80.4704	75.7338	82.2417	82.9433	83.2354	80.3063
Psmb6	90.5865	92.7391	96.1273	106.385	95.3777	124.827	93.151	108.863
Atp5h	90.5783	111.924	97.3278	115.31	96.7238	117.581	99.9433	109.871
Canx	90.5208	103.622	107.262	109.061	86.7774	119.435	100.468	105.091
Slc25a4	90.4263	84.65	79.7376	79.8208	65.586	94.2476	84.938	79.8848
Gm22721	90.4127	53.3284	54.0218	34.68	35.6245	42.6063	65.921	37.6369
Xist	90.2914	81.1346	82.2673	76.7939	82.8693	78.2769	84.5645	79.3134
Nedd8	90.2816	81.1227	76.4093	80.036	76.8383	92.9873	82.6045	83.2872
Elf5	90.0983	109.608	95.7238	90.6707	91.7805	101.944	98.4768	94.7985
Spcs1	90.0354	98.1704	86.5568	90.184	100.41	108.832	91.5876	99.8087
Atpif1	89.9911	90.0336	78.1357	89.1398	82.235	99.6484	86.0535	90.3411
Ywhab	89.9188	84.401	84.1728	77.5571	75.9619	77.8719	86.1642	77.1303
Eno1b	89.7113	34.6911	83.0778	36.1339	76.7048	5.55293	69.1601	39.4639
Gm20650	89.6665	60.6064	66.9301	74.0508	76.9649	90.7111	72.401	80.5756
Snx3	89.5075	83.3251	93.7169	73.5907	66.8824	62.1725	88.8498	67.5485
Snrpb	89.4775	73.7212	70.8979	74.1097	68.718	75.8241	78.0322	72.8839
Ddah2	89.3323	71.8722	70.9304	79.3921	76.5301	76.1781	77.3783	77.3667
Rpl23a-ps3	89.1688	79.2354	74.0915	82.071	74.3582	113.145	80.8319	89.858
Nedd4	89.0824	92.2649	96.762	104.457	96.7392	99.1096	92.7031	100.102
Muc15	88.9511	199.506	160.39	171.359	127.267	55.3308	149.616	117.985
Gm3788	88.8237	52.0736	66.6711	42.33	56.0259	61.5846	69.1894	53.3135
Prkar1a	88.7408	104.325	108.103	104.732	88.4844	104.39	100.39	99.2018
Rbp1	88.7202	53.2234	45.4994	51.1488	38.5513	136.819	62.481	75.5065
Secisbp2l	88.6993	43.211	58.4244	59.395	84.2627	94.2156	63.4449	79.2911
Eif4h	88.5643	70.8959	73.4872	70.5545	72.1353	80.1858	77.6491	74.2919
Atf4	88.2164	93.8144	91.358	78.3545	91.0566	89.154	91.1296	86.1884
Sat1	88.0843	111.374	107.147	120.335	157.713	80.3466	102.202	119.465
Cct8	88.0479	73.8346	76.9566	69.7356	67.5422	93.0008	79.6131	76.7595
Psma7	87.9989	76.9979	74.6896	69.5944	77.211	100.546	79.8955	82.4505
Rap1b	87.8027	94.2685	93.525	90.1385	92.6277	81.7673	91.8654	88.1778
Ak3	87.5262	72.9197	78.7541	84.5312	101.113	105.26	79.7333	96.9681
Eif4g1	87.5168	64.9499	72.2634	65.6308	74.6583	75.6113	74.91	71.9668
Gm6166	87.4877	0.721476	33.6195	1.53951	0.556109	106.941	40.6096	36.3454
Tmem147	87.4827	58.8221	67.741	81.8622	89.4863	81.1774	71.3486	84.1753
Arpc1b	87.2213	70.1701	84.2705	69.1122	72.281	93.2794	80.554	78.2242
Dap	87.1416	65.1484	81.9379	71.5872	91.5111	107.951	78.076	90.3497
Id2	87.0109	102.88	128.29	125.076	167.928	132.186	106.06	141.73
Tmem176b	86.9994	94.2542	96.2783	84.9435	89.1663	81.8357	92.5106	85.3152
Psmc3	86.9869	75.8744	76.6699	82.4295	82.4904	89.2059	79.8437	84.7086
Nhp2	86.9635	73.728	65.6443	82.1022	78.0986	121.239	75.4453	93.8133
Pcna	86.9395	59.8364	58.2896	57.0066	54.2086	74.3713	68.3552	61.8622
Rhoc	86.8208	88.6953	106.168	86.1709	98.964	58.3789	93.8947	81.1713
Ndufb6	86.7937	75.3755	67.4348	60.0585	63.3335	85.5767	76.5347	69.6563
Tpm4	86.5419	71.4265	101.321	71.8304	86.8183	97.8351	86.4297	85.4946
Gm16272	86.3263	82.3902	80.3799	70.4773	86.4656	86.8251	83.0321	81.256
Timm8b	86.2152	82.4108	79.8276	88.9094	67.4003	90.3663	82.8179	82.2253
Pfdn5	86.1321	94.4804	76.4099	84.7246	95.7764	101.94	85.6741	94.147
Serinc2	86.0694	71.173	63.0754	71.1775	64.9783	57.9876	73.4393	64.7145
Stip1	86.0452	77.8771	83.9474	74.2909	70.5651	82.7308	82.6232	75.8623
Apex1	85.9806	70.1395	68.599	59.841	60.8609	94.6972	74.9064	71.7997
Rhoq	85.9596	73.8124	90.8548	89.3879	97.5053	88.7567	83.5423	91.8833
Mbd3	85.8963	58.0663	68.9509	56.859	56.5473	62.3374	70.9712	58.5812
Pa2g4	85.8038	60.5111	60.374	54.2788	59.8229	72.4509	68.8963	62.1842
Selenop	85.7835	90.5048	96.2395	105.65	100.279	94.6984	90.8426	100.209
Pdha1	85.6822	76.2866	66.7382	73.7389	87.4708	92.7371	76.2357	84.6489
Scd1	85.3794	285.593	94.589	104.919	171.47	48.2426	155.187	108.21
Gm10073	85.3608	51.4815	45.7413	67.858	57.5272	69.3877	60.8612	64.9243
Vdac1	85.3328	98.3612	99.4501	112.336	92.8893	99.1705	94.3814	101.465
Rab1a	85.2521	102.426	98.8797	100.298	93.6077	106.73	95.5193	100.212
Hspb1	85.2131	62.1078	95.2913	98.5887	102.142	82.9517	80.8707	94.5609
Itm2c	85.1963	104.64	91.1602	90.3485	94.5952	76.1749	93.6654	87.0395
Eif3g	85.1037	55.5761	60.1658	56.7636	62.193	68.9046	66.9485	62.6204
Cox5b	84.8838	86.4612	76.1586	76.8582	69.9401	95.2894	82.5012	80.6959
Rtcb	84.831	74.7019	64.5852	73.9217	70.9309	84.4134	74.706	76.422
Zfp36l1	84.7817	74.215	79.079	72.8335	83.3724	78.5573	79.3586	78.2544
Npm3	84.7307	63.392	56.7454	51.1518	52.1196	72.1282	68.2894	58.4665
Psmb2	84.6745	71.7285	68.3579	64.7739	70.4637	79.844	74.9203	71.6939
Cd164	84.3159	100.86	102.238	103.659	126.735	88.2501	95.8045	106.215
Clstn1	84.2129	56.0587	82.029	62.1478	65.5707	51.9801	74.1002	59.8995
Gm42413	84.2049	75.3715	70.7505	68.6611	67.6289	76.8167	76.7756	71.0356
Scand1	83.7656	80.2324	86.115	72.7004	98.1456	97.465	83.371	89.437
Tmed9	83.7183	72.4767	74.3753	66.6723	69.2134	69.3561	76.8568	68.4139
H2afj	83.6183	68.8153	69.9822	75.115	118.134	84.9799	74.1386	92.743
Flna	83.5321	54.0254	63.1338	59.32	48.2118	46.7682	66.8971	51.4333
Ddx39b	83.4354	66.9782	71.3786	67.0295	60.9055	72.7909	73.9307	66.9086
Rab5c	83.2981	90.2018	87.0149	86.0154	83.1939	101.544	86.8383	90.2512
Slc9a3r1	83.2433	83.0322	95.3959	88.8298	92.5154	78.7998	87.2238	86.715
Maz	83.2433	72.6141	69.2728	71.9671	76.6187	65.3554	75.0434	71.3137
Gm12013	82.659	74.8815	75.2123	55.7118	63.8323	72.0473	77.5843	63.8638
Stmn1	82.5638	61.6677	43.4954	47.7369	42.543	56.0691	62.5756	48.783
Ddb1	82.191	67.0373	73.0239	67.4951	66.3465	64.2527	74.0841	66.0314
Psma5	81.8165	64.1098	68.036	60.2626	60.2627	90.4545	71.3207	70.3266
Tmem14c	81.8031	82.0036	77.1831	76.4685	78.8853	84.7121	80.3299	80.0219
Cd14	81.5289	195.984	159.068	175.125	122.851	62.2198	145.527	120.065
Bzw1	81.4629	69.8748	67.8927	61.8931	67.4506	83.162	73.0768	70.8352
Ptbp1	81.244	61.1334	73.2377	56.5706	59.4053	58.8013	71.8717	58.2591
Atp5f1	81.1711	70.0869	66.7505	65.8036	71.0603	96.3256	72.6695	77.7299
Slc29a1	80.8979	86.925	89.9447	103.44	101.126	84.9809	85.9225	96.5155
Sfpq	80.6716	76.5239	76.4476	67.1553	69.2464	68.5548	77.881	68.3188
Etfa	80.6432	70.1125	68.2006	69.9512	68.9163	85.7075	72.9855	74.8583
Raly	80.5624	74.4283	72.4904	62.5998	59.5221	63.4353	75.827	61.8524
Mapk3	80.3242	72.0822	75.4476	93.4585	104.503	57.354	75.9513	85.1053
Gm10039	80.1594	85.1985	88.4883	83.6044	77.4764	94.4197	84.6154	85.1668
Rab7	80.0145	80.611	85.4005	82.8172	87.755	75.3046	82.0087	81.959
Rnh1	79.8378	69.3155	76.5932	85.6167	105.219	80.0383	75.2488	90.2914
Gm11583	79.7322	82.9527	90.446	70.6485	69.0643	93.0611	84.377	77.5913
Cd151	79.3622	61.9378	70.3407	79.1545	81.445	72.0451	70.5469	77.5482
Rnf187	79.354	81.5051	83.9453	87.9206	76.6136	88.8593	81.6014	84.4645
Ucp2	79.3508	65.865	139.345	137.52	147.456	111.316	94.8537	132.098
Lsm4	79.3485	57.8986	60.3793	49.3952	49.6311	76.4751	65.8755	58.5005
Atp5k	79.3331	71.3758	61.3046	62.9367	53.3544	79.7667	70.6712	65.3526
Ccnl2	79.3086	83.0237	102.85	83.2195	95.194	72.5376	88.394	83.6503
Arf5	79.0381	71.9528	75.5531	60.282	76.989	65.3917	75.5147	67.5542
Uqcrc2	78.498	77.3169	70.9429	85.5454	90.1505	90.6908	75.5859	88.7956
Mrpl12	78.4929	69.5334	65.0393	68.9901	64.6565	93.5471	71.0219	75.7312
Gm10221	78.484	84.0368	75.4557	74.8139	80.6007	91.2541	79.3255	82.2229
Prrc2a	78.3714	62.1412	69.0601	62.993	69.3731	76.9757	69.8576	69.7806
Ier2	78.2444	79.6442	84.4066	71.8902	77.4579	63.8726	80.765	71.0736
Cap1	78.2097	67.4228	74.3167	70.9519	75.3496	64.6687	73.3164	70.3234
Gnb2	78.1727	74.2191	75.4185	64.3567	79.9613	62.3963	75.9368	68.9048
Tcf25	78.0342	71.7544	75.941	77.1846	78.1089	77.2114	75.2432	77.5016
Sdha	77.9854	63.6511	63.6336	73.4043	65.131	67.6193	68.4234	68.7182
Gm45236	77.9279	76.0259	66.1368	92.7009	113.724	89.8101	73.3635	98.7451
Nudt4	77.7167	78.5664	64.6265	66.3846	72.6985	91.4086	73.6366	76.8306
Rer1	77.6417	75.3163	70.4732	76.3644	75.1683	88.1875	74.4771	79.9067
Pgrmc1	77.5687	86.6554	84.3481	93.778	85.2473	76.4234	82.8574	85.1495
Romo1	77.5491	64.3891	66.6936	76.3442	66.0727	76.6166	69.5439	73.0112
Pigr	77.4867	20.7964	39.1877	20.2251	43.8792	45.9179	45.8236	36.674
Gm48952	77.4776	103.004	87.0015	97.3809	110.705	74.6685	89.1609	94.2515
Srm	77.3788	52.1025	57.5159	42.8661	44.0246	58.898	62.3324	48.5962
Dctpp1	77.3006	57.9109	54.242	61.6087	56.6939	71.9985	63.1512	63.4337
Uba1	77.1965	54.1916	68.9976	58.6111	67.6587	59.7878	66.7952	62.0192
Tspo	77.148	91.6229	86.652	88.8387	97.1688	77.123	85.141	87.7101
Fblim1	77.1217	42.1958	67.1571	53.1393	63.7897	67.901	62.1582	61.61
Rpn2	77.1166	65.4113	73.2795	60.5496	65.154	60.8363	71.9358	62.18
Ppp2r1a	77.0542	57.4999	67.6829	60.5477	72.8822	67.2244	67.4124	66.8848
Psmd2	76.8067	56.1473	62.6268	58.0072	55.0597	67.8254	65.1936	60.2974
Lsr	76.5156	63.9892	74.088	82.2897	71.7845	71.5954	71.5309	75.2232
Cct4	76.4189	77.8508	73.906	80.0162	57.9856	97.558	76.0585	78.5199
Basp1	76.3918	123.086	108.221	92.3691	86.8923	88.7995	102.566	89.3536
Gm16172	76.3522	51.7767	76.4104	74.9155	84.2093	88.1488	68.1797	82.4245
Gm6136	76.006	83.0164	68.7753	78.1395	78.4965	86.2721	75.9326	80.9694
Sumo2	75.7532	78.7003	75.1894	73.9922	74.2221	96.7064	76.5476	81.6402
Srp14	75.4331	66.3424	62.2856	57.2075	58.1469	83.2488	68.0204	66.2011
Rpn1	75.3703	67.5798	68.9223	64.9117	64.348	68.9708	70.6241	66.0768
Rpl34-ps1	75.2287	315.367	495.95	312.797	52.0433	369.353	295.515	244.731
Cct6a	74.9313	64.5598	56.7289	57.8968	52.2126	73.1635	65.4067	61.091
Hnrnpu	74.7098	65.8144	66.3009	60.8542	62.6518	65.5576	68.9417	63.0212
Timp2	74.6733	61.7787	67.3134	52.7794	61.6785	76.1018	67.9218	63.5199
Pdia4	74.3872	86.389	83.3174	60.3675	58.071	61.7175	81.3645	60.052
Bex3	74.1152	83.0965	72.8101	72.3863	71.1799	76.8017	76.6739	73.456
Mcrip1	74.026	73.9627	72.5151	75.4974	73.628	67.364	73.5013	72.1631
Reep5	74.0022	72.4521	67.4177	90.094	91.3475	59.4221	71.2906	80.2879
Nrtn	73.9816	47.7864	48.9922	58.0331	84.9319	99.7928	56.9201	80.9193
S100a10	73.922	78.8026	85.3355	84.5335	64.9317	66.8781	79.3534	72.1144
Gnai3	73.8407	63.8051	72.2407	66.4018	67.5303	88.4109	69.9622	74.1143
Gde1	73.7747	64.5278	66.1913	98.0852	100.013	92.5111	68.1646	96.8697
Serpinh1	73.7592	116.479	117.953	129.238	97.8969	56.4538	102.731	94.5296
Calu	73.695	82.0134	73.5282	76.3516	62.9471	76.3768	76.4122	71.8918
Ndufa13	73.5926	79.7269	73.6749	77.7996	74.6344	83.8368	75.6648	78.7569
Gm15491	73.4803	69.1541	65.0116	57.612	67.0837	67.1626	69.2154	63.9527
Nucb2	73.1808	53.4214	58.5616	63.7107	65.3756	58.6473	61.7213	62.5778
Trim28	73.0054	52.3032	65.7559	60.5949	71.0845	60.7202	63.6881	64.1332
Ergic3	72.962	69.8407	70.467	64.7174	63.9129	64.1907	71.0899	64.2737
Akt1	72.846	64.23	61.3208	55.1605	58.2497	56.3862	66.1323	56.5988
Eif3m	72.7529	64.6754	58.8224	64.2509	66.3904	79.8745	65.4169	70.1719
Cmas	72.6996	63.6541	64.9258	54.5281	54.3164	64.1535	67.0932	57.666
Ywhah	72.4918	56.4337	60.9555	55.7315	50.1012	55.2495	63.2937	53.6941
Aldoc	72.4438	106.018	109.229	96.1815	101.108	103.471	95.8968	100.253
Eif3f	72.3955	69.3394	64.3819	60.0505	65.064	56.7187	68.7056	60.611
Tecr	72.3355	65.5742	68.8532	56.8435	63.9671	94.9558	68.9209	71.9221
Os9	72.335	82.4603	88.2701	79.2762	85.9961	65.4153	81.0218	76.8959
Slc25a39	72.3223	61.4936	63.1609	51.6012	60.2871	54.8034	65.659	55.5639
Tinagl1	72.3009	24.4436	22.7037	31.2084	19.5977	64.7242	39.8161	38.5101
Atp6v0c-ps2	72.2282	152.513	159.639	181.644	178.046	60.4397	128.127	140.043
Aplp2	72.1374	76.7971	79.2543	82.694	73.674	66.3545	76.0629	74.2408
Paics	72.0694	67.9661	63.5171	69.2617	65.3217	82.5365	67.8509	72.3733
9530068E07Rik	72.0516	88.2446	89.4525	91.8344	80.1866	86.1436	83.2496	86.0549
Errfi1	71.9706	50.4987	65.0916	59.8169	55.5287	90.515	62.5203	68.6202
Gm27786	71.9049	109.603	246.254	124.647	34.1173	207.393	142.587	122.052
F11r	71.8239	68.7753	79.5102	79.9192	78.1507	61.1205	73.3698	73.0635
Rcc2	71.4502	44.5999	53.8849	47.8008	52.5513	57.2477	56.645	52.5333
M6pr	71.3468	62.5785	62.2453	63.2463	66.571	73.8686	65.3902	67.8953
Ndufa8	71.3203	74.1422	66.6583	68.6388	64.3249	63.8782	70.7069	65.614
Pnrc2	71.2934	72.0042	66.9071	71.2538	81.6574	87.4261	70.0682	80.1124
H2-T23	71.2736	8.78408	7.27729	7.31691	3.03107	52.0227	29.1117	20.7902
Ccnd1	71.2261	38.1622	49.0478	31.8812	37.1675	31.6001	52.812	33.5496
Psma4	71.1271	64.9931	58.3127	56.6276	60.9408	79.9854	64.811	65.8513
Bckdha	71.0822	55.4221	61.4422	85.0251	108.814	79.7807	62.6488	91.2064
Naca	71.074	65.0153	58.6128	60.884	59.3271	75.1327	64.9007	65.1146
Rassf3	71.0404	58.5129	81.0977	90.398	134.62	86.737	70.217	103.918
Tmem189	71.026	75.3751	72.6016	69.3989	79.2412	66.2686	73.0009	71.6363
Gm30934	70.9665	80.7407	72.2545	76.9277	78.7	88.4937	74.6539	81.3738
Rtn3	70.9599	70.6078	79.2638	76.7685	79.5073	77.4583	73.6105	77.9114
Banf1	70.8999	59.5033	59.8774	50.6878	43.1027	53	63.4269	48.9302
Dnaja2	70.8744	64.2737	64.7745	63.495	67.0113	71.2269	66.6409	67.2444
Naxe	70.753	77.2374	66.7195	71.228	70.514	87.9366	71.57	76.5595
Srsf7	70.6343	66.8025	61.8612	66.0319	60.386	75.9169	66.4327	67.4449
Cttn	70.4048	79.0269	84.4756	92.5263	107.023	81.4729	77.9691	93.6742
Gm17617	70.3964	103.405	117.524	99.1771	104.976	88.2887	97.1087	97.4807
Hnrnpc	70.3198	65.8852	59.6182	58.5037	55.9412	68.7946	65.2744	61.0798
Abhd17a	70.2781	74.3273	66.9206	72.8565	79.6878	49.3278	70.5087	67.2907
Ifi30	70.2457	62.2654	73.0289	68.7701	72.2224	54.5465	68.5133	65.1797
Plin2	70.226	97.8011	74.9004	76.6584	82.476	78.2752	80.9758	79.1365
Sh3bgrl3	70.1134	64.3362	45.6331	48.4269	43.495	41.3731	60.0275	44.4317
Hsd17b10	70.0113	66.7614	60.951	66.2507	72.7204	73.7749	65.9079	70.9154
Tcp1	69.9919	57.6088	57.4071	62.3937	59.5074	82.3489	61.6693	68.0833
Bod1	69.9725	62.9416	53.4566	65.056	56.5854	72.0601	62.1236	64.5672
Ndufb3	69.8059	74.8989	60.9856	63.6615	63.9419	66.4722	68.5635	64.6919
Hnrnpf	69.8003	58.3001	59.0582	59.3673	65.8011	67.7113	62.3862	64.2932
Rbm3	69.7566	66.2023	52.6622	51.5238	69.4739	73.51	62.8737	64.8359
Ivns1abp	69.6594	56.1754	53.7526	67.4593	61.9781	82.5136	59.8625	70.6504
Ssrp1	69.5242	51.9048	51.9399	53.0994	51.4909	61.0612	57.7896	55.2172
Srpr	69.507	63.8588	64.778	64.5756	68.4577	73.5028	66.0479	68.8454
Acly	69.2909	76.6357	65.4013	72.3666	67.7089	94.824	70.4426	78.2998
Plp2	69.2882	78.2318	66.3273	76.4654	62.5739	50.2976	71.2824	63.1123
Pigf	69.1922	59.3353	66.5613	67.0083	63.308	70.6436	65.0296	66.9866
Rbbp7	69.1162	55.8924	59.0512	61.9981	58.1327	73.3548	61.3533	64.4952
Ptges3-ps	69.0178	61.6807	61.86	56.7818	36.9604	58.7448	64.1862	50.829
Ndufs2	68.9233	67.743	63.7991	65.451	64.1635	74.1109	66.8218	67.9085
Phb2	68.7965	57.0643	56.5736	48.2418	51.3564	54.5651	60.8115	51.3878
Snrpf	68.7693	43.0687	45.4804	40.3266	37.5118	59.879	52.4395	45.9058
Cnpy2	68.7417	61.8997	65.9115	71.4958	53.0713	58.6178	65.5176	61.0616
Hmgb2	68.6593	43.4322	40.1149	34.9861	31.3565	61.0181	50.7355	42.4536
Gm12352	68.6365	81.0186	82.8587	100.959	93.0743	132.612	77.5046	108.882
Gm10275	68.6004	63.9735	58.5289	62.4701	55.5189	81.1903	63.7009	66.3931
Mrpl54	68.4424	44.5904	51.0883	46.1205	48.3845	62.1535	54.707	52.2195
Gm15441	68.3635	83.2197	88.6418	109.863	95.5392	81.5673	80.075	95.6565
Atp6v1c2	68.1945	48.0495	50.7368	52.3406	48.5447	104.362	55.6603	68.4157
Gm20496	68.1879	119.576	62.9702	60.6459	65.1813	48.1447	83.5782	57.9907
Atp6v1f	68.1845	72.6374	71.6135	79.2892	73.9261	83.5186	70.8118	78.9113
Tmem123	68.114	68.6219	65.5402	71.0294	67.4518	79.5015	67.4254	72.6609
Rab15	68.0117	33.789	41.7651	44.1374	38.894	46.107	47.8553	43.0461
Kpna2	67.7207	48.8896	45.8838	40.5767	36.6546	65.1071	54.1647	47.4462
Ywhaq	67.7171	54.0489	59.2113	54.9817	62.9366	63.6318	60.3258	60.5167
Srrm2	67.7065	58.9003	60.3645	69.8205	73.3868	74.7489	62.3238	72.652
Atxn10	67.7034	55.8582	52.8808	52.0111	58.0657	81.2423	58.8141	63.773
Jun	67.6393	56.8762	62.615	54.6083	47.2157	32.7129	62.3768	44.8456
Myl9	67.5733	21.1621	13.9771	10.2956	11.3529	15.9373	34.2375	12.5286
Idh2	67.5049	47.5463	48.7036	53.3869	64.3324	50.8456	54.585	56.1883
Ost4	67.3415	66.3474	65.0952	57.7046	52.0342	62.7723	66.2614	57.5037
Imp3	67.2499	71.5354	61.0351	63.8615	62.893	72.8173	66.6068	66.5239
Psmb5	67.1859	55.4718	43.8905	55.2315	40.1008	61.6957	55.5161	52.3427
Pmepa1	67.0392	96.8597	90.0879	79.8815	74.7668	53.4538	84.6623	69.3673
Abhd5	67.0231	40.8572	50.6399	34.7663	37.2525	49.1086	52.8401	40.3758
Tmed3	66.9891	60.6682	53.0925	58.8301	57.1617	71.4874	60.2499	62.4931
Kpnb1	66.9492	55.0614	58.0151	58.2158	51.7713	69.6193	60.0086	59.8688
Gpx4-ps2	66.9119	70.8053	62.3378	63.3953	74.578	84.5266	66.685	74.1666
Hnrnpl	66.8571	55.6989	60.6914	58.2198	64.9907	50.1495	61.0824	57.7867
Perp	66.8549	53.7661	72.1269	58.2932	71.8933	84.7657	64.2493	71.6507
Car6	66.7719	29.3026	40.1085	94.6074	154.617	342.83	45.3943	197.352
Arf4	66.6997	74.1736	73.0917	57.3711	66.6627	61.6791	71.3217	61.9043
Psma1	66.6834	56.2445	52.0816	67.3111	65.7228	78.339	58.3365	70.4576
Sqstm1	66.6731	89.0996	86.7844	115.548	111.013	89.8445	80.8524	105.469
Ak2	66.6266	56.7186	56.7111	47.5817	55.7993	61.4899	60.0188	54.957
Rbm3os	66.5394	63.6157	51.2055	50.1171	70.8581	82.9979	60.4535	67.991
Psmd7	66.5014	56.9025	60.3747	61.4263	59.6537	66.8015	61.2595	62.6272
Hspa4	66.4843	70.5859	65.5557	90.2768	73.5669	76.2771	67.542	80.0403
Gm17711	66.4162	76.7799	72.7332	51.2381	62.8602	83.2445	71.9764	65.781
Tuba4a	66.2689	66.2031	67.2794	64.5287	59.4279	66.483	66.5838	63.4799
Col9a1	66.1987	93.121	75.8312	67.215	70.5054	83.4942	78.3836	73.7382
Tomm5	66.1061	51.447	44.9988	49.0172	47.5598	63.2558	54.184	53.2776
Ppp2cb	66.0978	68.2971	64.0981	58.7837	62.8619	61.1327	66.1643	60.9261
Rab10	65.8556	65.4622	71.3904	61.3246	61.6371	60.2924	67.5694	61.0847
Slc35b2	65.8439	46.8206	55.7087	64.4868	72.1902	68.6344	56.1244	68.4372
Gm15772	65.8158	80.3957	60.2846	82.9688	54.2657	97.5229	68.8321	78.2525
Klc3	65.5508	59.2323	65.0466	78.7371	85.6691	58.6774	63.2766	74.3612
Mat2a	65.4846	64.6606	61.992	66.892	63.4027	73.1254	64.0457	67.8067
Srsf1	65.2948	63.8228	61.9654	62.0522	58.336	71.3197	63.6944	63.9026
Kdelr1	65.1448	66.5014	76.3519	70.4155	86.1731	58.4984	69.3327	71.6957
Trap1	64.9463	48.7792	49.1812	51.1111	44.3317	55.8801	54.3022	50.4409
Hsbp1	64.9114	61.7334	55.2546	57.1319	59.3371	66.2579	60.6332	60.9089
Clu	64.8622	133.648	125.848	133.396	124.61	90.5701	108.119	116.192
Ewsr1	64.7749	57.2816	60.0001	67.9317	66.7098	71.9975	60.6855	68.8797
1700126G02Rik	64.755	48.9771	65.8313	71.0926	43.7642	70.8548	59.8545	61.9039
Ptprf	64.725	49.3742	64.3065	60.4428	62.6553	53.8346	59.4686	58.9776
Nars	64.6596	52.241	55.9404	56.8005	62.7246	65.4099	57.6137	61.645
Slc25a11	64.4924	66.3938	68.3382	70.179	77.2467	69.8397	66.4081	72.4218
Rpl21	64.4375	65.2366	55.1538	55.082	50.9752	70.4527	61.6093	58.8366
Snrpg	64.3522	41.7252	42.712	39.7046	38.7532	50.3834	49.5965	42.9471
Ier3	64.3277	121.321	121.929	82.3162	80.8438	59.49	102.526	74.2166
Tspan14	64.1643	75.6082	79.3362	67.9896	77.9333	54.5373	73.0363	66.8201
Cox20	64.154	71.2924	69.6241	63.7707	58.8584	62.0759	68.3568	61.5683
Tm9sf3	64.1263	55.5955	56.0477	56.0862	56.5952	62.9565	58.5898	58.546
Rsl1d1	63.6716	61.0728	54.277	51.3894	52.8329	73.6493	59.6738	59.2905
Grina	63.4453	74.8535	67.6802	69.2804	87.8103	58.2589	68.6597	71.7832
Gm12751	63.4122	11.3593	57.5351	57.3705	69.5479	67.1701	44.1022	64.6962
Sdc4	63.3098	84.0724	86.3393	89.7041	99.1236	49.7641	77.9071	79.5306
Tagln	63.1584	24.7387	18.645	16.1985	20.7083	29.1167	35.5141	22.0078
Gm42457	63.0882	79.0642	74.3908	62.2551	86.7651	101.429	72.1811	83.4831
Ctbp1	63.0343	47.972	50.7996	45.8599	47.8424	46.8216	53.9353	46.8413
Gnas	62.8721	58.9632	62.9063	55.1541	58.555	50.3594	61.5805	54.6895
Phb	62.8699	56.8426	53.8874	56.5683	49.5035	71.2307	57.8666	59.1008
Fam129b	62.8384	61.6232	71.2326	69.9087	73.3901	48.1241	65.2314	63.8076
Zfp395	62.6473	65.6711	108.693	131.345	105.507	71.9439	79.0037	102.932
Rnf5	62.5735	57.9025	57.1773	62.8992	67.0996	75.2396	59.2177	68.4128
Bspry	62.4109	38.4746	45.6261	44.4785	48.2071	57.451	48.8372	50.0455
Ndufa11	62.3511	60.1697	53.47	65.4042	74.4623	78.4883	58.6636	72.7849
Timm13	62.2785	50.7231	48.4756	51.1758	48.3598	52.8772	53.8257	50.8042
Cks1b	62.2564	44.5508	43.4488	43.0584	44.9443	62.3989	50.0854	50.1339
Clptm1l	62.2531	55.0797	55.5361	50.3411	56.5285	55.9641	57.623	54.2779
Coa3	62.0775	70.3849	65.4522	75.7378	63.7934	76.2555	65.9715	71.9289
Eif3i	62.0237	50.6685	50.0085	52.6538	53.9745	63.6747	54.2336	56.7677
Aamp	62.007	60.53	59.9628	59.5687	64.0973	61.4935	60.8333	61.7198
Leprot	62.0067	58.0425	54.8599	54.6438	56.0233	59.2296	58.303	56.6322
Rbm39	61.9237	66.4852	65.7287	64.0123	66.0472	70.6198	64.7125	66.8931
Isoc1	61.9226	84.2639	66.594	70.7997	53.3093	52.9652	70.9268	59.0247
Gas5	61.8945	56.8716	48.6276	44.4015	45.1872	56.8019	55.7979	48.7969
Syne4	61.88	45.5747	56.7199	59.2653	82.3787	86.459	54.7249	76.0343
Tpm1	61.8099	54.8002	67.6663	61.3777	54.8893	41.8022	61.4254	52.6897
Sidt2	61.7275	47.3074	51.4853	48.1919	56.4643	43.6552	53.5067	49.4372
Ppp1cc	61.714	66.0434	62.2461	62.5508	63.2392	60.2288	63.3345	62.0063
Slc3a2	61.6153	63.8832	64.121	62.6014	58.2639	47.1766	63.2065	56.014
U2af2	61.5887	48.6186	48.0395	49.0982	48.6639	49.7774	52.749	49.1798
Slc39a1	61.5135	69.8182	71.8219	68.0342	69.0331	59.8756	67.7179	65.6477
Sulf2	61.3687	50.7974	50.779	42.5013	43.0413	37.7253	54.315	41.0893
Spcs2	61.3137	60.0514	54.317	53.7875	65.6589	75.5997	58.5607	65.0154
Anp32a	61.3089	53.2505	53.3765	48.7544	46.7685	60.816	55.9786	52.113
Rac1	61.1663	60.4257	65.9541	52.9384	61.9463	49.1386	62.5153	54.6744
Mcfd2	61.1505	48.8849	57.6271	52.5008	65.6921	64.1914	55.8875	60.7948
Sox4	61.0929	57.9706	61.5297	40.8017	55.3086	57.7969	60.1977	51.3024
Gm27520	61.0102	24.2867	27.0628	37.7573	47.7361	58.594	37.4532	48.0292
Atp6v0b	60.9061	71.2651	73.9408	81.3991	82.5069	73.8227	68.704	79.2429
Eif3a	60.8984	47.9358	50.2481	48.9164	48.8581	58.4203	53.0274	52.0649
Cp	60.8922	135.172	103.588	92.6688	76.6206	78.1476	99.8841	82.479
B4galnt1	60.8866	44.5673	66.6384	54.95	68.7811	45.5067	57.3641	56.4126
Syngr2	60.701	76.2078	81.0699	88.4319	87.9186	69.691	72.6596	82.0138
Rad21	60.7003	58.1754	57.2837	54.9868	56.1097	66.2115	58.7198	59.1027
Ndufs6	60.6365	43.3753	49.8201	49.8839	51.9231	65.4951	51.2773	55.7674
Prmt1	60.4402	45.2318	42.5035	47.0636	51.3004	53.8532	49.3918	50.7391
Igkc	60.3795	33.465	61.6196	29.082	17.3152	74.5189	51.8214	40.3053
Sdf2	60.3457	68.1062	62.2834	76.6516	62.9049	71.3776	63.5785	70.3113
Traf4	60.3245	46.0135	57.8107	53.5555	58.3821	73.8665	54.7162	61.9347
Irx5	60.2883	37.9353	45.2794	37.8273	46.9153	43.242	47.8343	42.6616
Gipc1	60.2868	49.0953	45.9878	45.2098	49.7914	53.9313	51.79	49.6441
Gm6969	60.2074	102.675	103.719	122.828	121.705	143.945	88.8673	129.493
Tomm7	60.1967	55.432	49.333	57.8887	51.2517	66.2595	54.9873	58.4666
Xdh	60.1458	72.8892	50.8355	61.8826	52.3689	66.649	61.2902	60.3002
Acsl4	60.141	101.637	98.4051	144.005	120.057	133.092	86.7277	132.385
Idh3g	59.9373	49.2352	48.695	53.3514	56.8411	57.332	52.6225	55.8415
Atp5e	59.9331	60.9997	51.8061	51.9935	49.3496	47.4845	57.5796	49.6092
Tram1	59.8525	64.3299	69.9562	65.3441	81.319	78.0807	64.7129	74.9146
Mdh2	59.8369	48.656	51.9741	45.6322	44.5702	51.4423	53.489	47.2149
Atp6ap1	59.8206	63.2554	62.5962	71.9373	81.5537	53.1734	61.8908	68.8881
Psme1	59.7812	66.7467	59.7661	58.9631	49.1655	51.7755	62.098	53.3014
Park7	59.7304	51.1447	45.8209	48.6586	46.6549	59.1251	52.232	51.4796
Ldb1	59.7254	54.2845	52.3944	57.611	66.0717	59.4007	55.4681	61.0278
Bst2	59.6927	78.5365	83.5301	39.9452	52.895	30.5051	73.9198	41.1151
Postn	59.4923	99.2542	103.739	119.256	54.4967	81.7466	87.4953	85.1665
Folr1	59.483	70.099	67.627	74.3263	70.9972	66.1597	65.7363	70.4944
Efhd2	59.3831	60.8923	54.0677	54.7793	51.7753	35.4891	58.1144	47.3479
Krt14	59.1882	53.2091	91.0819	48.2503	23.6117	36.6316	67.8264	36.1645
Gm38316	59.124	69.8386	26.9815	46.0305	25.2182	54.3683	51.9813	41.8723
1700018A23Rik	59.0941	54.6177	56.0789	65.3164	60.8625	54.7143	56.5969	60.2977
Cnn3	59.0616	56.1925	60.4666	51.5361	46.658	55.5854	58.5736	51.2599
Grn	59.0345	70.982	72.8802	69.1336	62.46	44.6822	67.6323	58.7586
Col3a1	58.9964	123.613	101.417	82.8769	49.2736	52.9773	94.6753	61.7093
Eif4ebp2	58.8426	50.184	54.1613	50.3877	56.1543	45.71	54.3959	50.7507
Mknk2	58.8313	42.6855	50.409	59.305	61.9756	59.4424	50.6419	60.241
Acaa2	58.7968	56.9016	57.51	66.3955	77.4915	63.1048	57.7361	68.9972
Hmgn2	58.7074	57.4738	25.6264	35.2162	24.5288	33.6358	47.2692	31.1269
Etf1	58.6251	48.9287	47.362	48.6741	52.2782	59.6153	51.6386	53.5225
Spns2	58.5447	116.55	107.962	121.301	95.6754	86.1094	94.352	101.029
Rrp1	58.3043	51.8777	50.8503	57.6583	52.0058	49.7795	53.6774	53.1479
Tmed4	58.279	66.6129	70.224	75.2898	69.6548	81.8237	65.0386	75.5894
Ndufs8	58.2692	54.933	48.1607	52.1871	50.916	55.5051	53.7876	52.8694
Gm12264	58.2037	85.771	83.1	82.9351	83.0187	69.7958	75.6916	78.5832
Srp68	58.1793	48.6955	56.6825	53.2083	50.4425	66.6422	54.5191	56.7644
S100a6	58.1092	68.1405	67.2772	84.3581	74.2078	41.2546	64.509	66.6068
Dgkz	58.0911	57.9814	56.8601	61.8039	57.7327	59.4879	57.6442	59.6748
Ube2z	58.0185	57.5107	58.8319	67.6717	63.4489	64.5397	58.1203	65.2201
Snx32	57.9889	44.6694	48.138	43.3052	48.5424	45.8236	50.2654	45.8904
2610507B11Rik	57.8862	53.9545	57.3402	63.1643	64.9539	65.5701	56.3936	64.5628
Tm9sf2	57.8782	64.1073	60.9323	62.5056	63.2127	62.2105	60.9726	62.6429
Psmd8	57.8669	53.09	48.7934	53.0233	55.6531	55.3739	53.2501	54.6834
Tnfrsf12a	57.8365	50.1989	56.0605	40.2267	42.9703	49.0353	54.6986	44.0774
Eid1	57.7991	69.3938	62.5772	58.4072	66.4456	59.3258	63.2567	61.3929
Tardbp	57.5903	52.8017	50.5359	51.5985	50.006	59.2674	53.6426	53.624
Gm49227	57.5868	51.6446	66.8928	75.4401	55.2668	40.1897	58.708	56.9655
Aldh2	57.5764	53.901	60.6278	59.8389	56.1744	49.4898	57.3684	55.1677
Hdlbp	57.5609	50.8316	57.7245	50.1963	55.3652	48.8653	55.3723	51.4756
Cited2	57.4718	91.5556	104.507	116.494	144.18	83.8951	84.5114	114.856
Fam120a	57.4548	54.1228	54.1044	54.0236	52.1951	51.5345	55.2273	52.5844
Acadl	57.4196	55.2393	57.0012	53.3876	90.6958	102.437	56.5534	82.1734
Gm9616	57.4168	43.954	39.5499	46.0698	45.8683	54.097	46.9736	48.6784
Vat1	57.2715	41.3572	51.8735	52.0651	49.1325	47.2034	50.1674	49.467
Ssna1	57.2329	50.2598	41.3085	42.5083	47.7713	52.7298	49.6004	47.6698
Gm43118	57.1528	49.2441	48.0845	48.0514	48.8647	46.7107	51.4938	47.8756
Cdk2ap1	57.076	45.2992	48.9091	51.7285	44.822	47.0232	50.4281	47.8579
Anxa5	57.0104	70.2976	75.8096	94.659	67.9018	64.7291	67.7058	75.7633
Cdc34	56.8769	33.9134	38.7279	32.1009	35.8825	40.433	43.1727	36.1388
Tuba1c	56.8619	46.4926	50.6261	48.7318	65.3405	52.2477	51.3269	55.44
Epn1	56.7004	50.5108	58.2949	51.2178	65.0373	48.9482	55.1687	55.0678
Pfdn1	56.6916	42.6616	45.193	45.9895	46.5562	70.572	48.1821	54.3726
Txndc17	56.6787	75.7025	62.4633	77.1108	62.8747	75.208	64.9482	71.7312
Abracl	56.6771	55.7939	60.1993	44.7201	52.2313	59.3088	57.5568	52.0868
Cdc20	56.5847	34.5949	36.8584	31.8297	34.8235	35.0723	42.6793	33.9085
Saraf	56.5839	56.5183	60.7571	66.7341	63.5986	63.9577	57.9531	64.7635
Tyrobp	56.5282	49.9917	42.7243	46.9311	45.0123	49.3908	49.7481	47.1114
Npnt	56.5188	65.5807	58.8405	66.6313	74.3077	62.732	60.3133	67.8903
Vamp8	56.509	58.4379	56.3522	62.2381	65.3016	61.2488	57.0997	62.9295
Rpl37rt	56.4669	54.0202	45.7126	48.923	44.4613	65.0933	52.0666	52.8259
Tmem258	56.4657	48.6006	49.9129	47.7395	51.3912	64.3514	51.6597	54.494
Colgalt1	56.4408	36.0158	56.3384	38.4258	52.7874	54.49	49.5983	48.5677
Snx17	56.431	56.4519	51.6414	56.5724	60.1182	48.8036	54.8414	55.1648
Gm20412	56.3838	94.4765	82.3252	71.7621	58.5689	54.837	77.7285	61.7226
Sdcbp	56.309	60.0511	62.5349	56.9101	63.2698	64.4176	59.6317	61.5325
Atp5j	56.2834	51.6946	52.1122	53.2811	51.7754	59.5829	53.3634	54.8798
Gm41396	56.2294	31.3466	40.6402	38.6348	32.8868	45.9508	42.7387	39.1575
Cat	56.212	54.6577	57.0844	60.3118	55.5782	67.1336	55.9847	61.0079
Atp2a2	56.1342	48.1535	52.5319	48.2521	52.2335	47.487	52.2732	49.3242
Cpd	56.1042	63.3705	64.9599	116.121	124.398	137.123	61.4782	125.881
Emc10	56.0637	46.8034	36.7204	34.414	39.4935	39.145	46.5291	37.6842
Pgam1	56.0543	46.0541	57.7632	47.381	43.6651	44.5116	53.2905	45.1859
Capzb	55.869	57.5737	57.1746	52.1603	52.4324	48.5193	56.8724	51.0373
Gm15347	55.86	59.5277	68.0659	73.8302	57.3052	63.0882	61.1512	64.7412
Ube2b	55.8304	71.9434	66.7393	74.8889	65.2069	76.9965	64.8377	72.3641
H2afx	55.6762	37.5251	38.157	32.3019	42.5644	37.8565	43.7861	37.5743
Gm16418	55.6584	78.804	52.4422	74.1704	64.5102	88.1632	62.3016	75.6146
Cops6	55.6341	47.0186	46.4067	49.6603	45.3095	50.8243	49.6865	48.598
Arpc3	55.6315	52.2789	55.3397	48.5906	49.4095	51.7867	54.4167	49.929
Actr3	55.5692	51.1241	52.8646	41.0618	47.5181	50.7003	53.186	46.4267
Trappc3	55.5309	51.3608	44.4567	52.5622	50.8715	58.2369	50.4494	53.8902
Nrep	55.4525	55.8253	57.6731	27.5516	38.2379	58.8895	56.3169	41.5597
Hp	55.4448	173.204	38.1561	128.206	64.439	46.8203	88.935	79.8217
Maged1	55.4224	59.5005	63.9841	60.3259	61.2402	64.1225	59.6357	61.8962
Acadvl	55.3317	68.6258	63.1747	80.0721	63.2554	78.1977	62.3774	73.8417
Anxa1	55.2361	95.4553	83.45	94.9572	80.2047	35.3894	78.0472	70.1838
Mrps21	55.2312	56.1684	56.3594	57.9389	57.4007	62.0827	55.9197	59.1408
Nrbp2	55.2288	68.1254	64.1495	63.2477	76.0206	56.09	62.5012	65.1194
Gm17111	55.2209	58.1552	61.5782	43.5531	47.8693	34.6432	58.3181	42.0219
Cct7	55.1819	44.0144	47.9679	45.8781	44.0434	57.3497	49.0547	49.0904
Sdhb	55.1789	42.6569	43.0781	36.3582	44.037	43.3094	46.9713	41.2349
Nadk	55.173	54.8639	53.4234	55.2623	51.4445	52.2305	54.4867	52.9791
Arpc1a	55.1516	55.4455	56.2053	52.0365	54.2704	50.7903	55.6008	52.3657
Fam162a	55.1245	48.0234	49.7029	44.4465	43.4828	59.8876	50.9503	49.2723
Tob1	55.0772	67.9243	65.5849	74.9725	79.0304	86.1873	62.8621	80.0634
Ptges3	55.0248	58.9191	55.91	47.8361	48.629	54.3591	56.618	50.2747
Erh	54.9511	38.4353	40.9522	33.9121	39.6167	53.6043	44.7795	42.3777
Fis1	54.9412	50.9022	47.6111	46.655	53.9427	54.0232	51.1515	51.5403
Rpl30	54.9395	150.538	49.3582	131.353	141.628	80.8276	84.9453	117.936
Gramd1a	54.9371	47.3313	55.0408	56.5394	62.8859	61.3894	52.4364	60.2716
Fcf1	54.8928	49.1366	44.7801	46.707	46.8336	53.6539	49.6032	49.0648
Pnrc1	54.8218	60.0027	58.9756	47.1439	47.3353	43.9319	57.9334	46.1371
Ogt	54.8182	57.3051	55.3254	58.2196	63.2587	62.3492	55.8162	61.2758
Gjb2	54.7723	39.8596	26.7944	22.0953	35.1193	19.5715	40.4754	25.5954
Abcf1	54.7639	42.6009	48.2385	47.9332	55.4696	56.9973	48.5345	53.4667
Elob	54.7259	45.522	54.3104	47.2277	52.144	52.6547	51.5194	50.6755
Ganab	54.6843	52.0301	58.6807	53.6838	49.3347	50.8987	55.1317	51.3057
Hnrnpdl	54.6661	46.1591	41.858	45.2184	47.4205	46.6658	47.5611	46.4349
Arl1	54.6619	67.4287	58.5055	54.5631	54.7739	52.0891	60.1987	53.8087
Mt1	54.4979	58.4168	55.9777	57.0317	67.3583	46.4559	56.2974	56.9486
Eif4a3	54.4693	45.4724	44.4202	47.7734	43.1423	46.8375	48.1206	45.9178
Chd4	54.4367	48.8188	52.5475	49.0868	54.4583	43.5422	51.9343	49.0291
Psat1	54.4058	32.7871	39.3268	39.3299	38.015	45.743	42.1732	41.0293
Gm17035	54.385	167.613	104.872	118.719	86.8538	57.5246	108.957	87.699
Appl2	54.3492	37.3505	39.3101	46.5557	46.3194	41.9549	43.6699	44.9433
Psenen	54.335	52.2279	54.2356	59.6853	66.9858	50.9464	53.5995	59.2059
Gm14681	54.3303	62.2237	53.8203	45.7417	35.6945	97.8161	56.7914	59.7507
Actr2	54.3218	58.6123	60.8487	59.5815	59.5282	75.8938	57.9276	65.0012
Aco2	54.2242	50.0723	48.2683	55.5766	60.9331	53.1067	50.8549	56.5388
Gm6563	54.2152	30.9224	33.3708	35.81	40.4233	41.3115	39.5028	39.1816
Lamtor2	54.1729	43.8507	51.2108	51.9916	47.992	55.4699	49.7448	51.8178
Gm36026	54.1655	35.3122	45.1976	51.4943	49.0345	37.1906	44.8918	45.9065
Snrpe	54.1621	41.2228	36.0942	32.2566	35.7253	44.8348	43.8264	37.6056
Psmb7	54.1441	46.0035	40.0775	44.3578	45.2769	56.9901	46.7417	48.8749
Nap1l1	54.1322	41.7356	39.6247	35.9517	33.088	50.0898	45.1641	39.7098
Ap2s1	54.0885	53.1231	52.3247	57.3806	57.9437	47.226	53.1788	54.1835
Pitpna	54.0802	63.4619	62.8634	71.7171	69.1049	60.2903	60.1352	67.0374
Smagp	54.0715	54.6899	56.0817	54.6221	53.1335	32.101	54.9477	46.6188
Kif1c	54.0715	44.2058	46.1363	53.3947	48.672	49.9199	48.1379	50.6622
Uqcrc1	54.0239	45.0535	45.9526	45.3781	46.0673	44.4488	48.3433	45.298
Ybx3	54.0164	50.1242	49.6095	44.376	42.4201	42.7022	51.25	43.1661
Dctn3	54.0134	36.6259	41.1183	57.1476	45.5115	41.8864	43.9192	48.1818
Ghitm	53.9931	62.9292	55.338	63.2485	56.9227	61.4709	57.4201	60.5474
Uqcrq	53.9795	61.9928	48.0515	54.0396	49.6263	63.43	54.6746	55.6986
Pik3r1	53.816	97.9904	93.2144	81.4997	83.203	58.8891	81.6736	74.5306
Saa1	53.7348	57.2385	102.173	36.2274	106.886	126.973	71.0489	90.0289
Mrpl34	53.6729	47.3171	52.5286	36.7511	41.7801	50.2867	51.1729	42.9393
Fkbp8	53.6281	52.3406	56.2113	52.2151	51.476	53.3422	54.06	52.3444
Ap2m1	53.6209	50.6369	53.2543	49.4296	45.3241	43.0521	52.504	45.9352
Chmp2b	53.5896	54.4864	54.7815	47.8216	52.9101	50.1989	54.2858	50.3102
Ndufv2	53.3662	55.9839	49.24	53.6272	56.8886	76.5468	52.8634	62.3542
Caprin1	53.3294	43.1985	42.9412	41.6176	42.5117	51.8261	46.4897	45.3184
Srsf3	53.3173	47.9043	48.7542	48.6368	53.7595	60.7566	49.9919	54.3843
Rab25	53.115	52.5612	61.1063	52.96	48.671	60.4091	55.5942	54.0133
Eif3l	53.1136	44.9234	44.3028	48.77	52.19	55.6218	47.4466	52.1939
Tsen34	53.0508	42.7742	44.8989	51.153	49.5893	43.8753	46.908	48.2059
Tgfb3	52.9939	110.515	83.441	84.8462	138.567	89.4575	82.3165	104.29
Irf2bpl	52.9485	54.2451	59.3757	43.0221	54.198	42.3294	55.5231	46.5165
Dusp6	52.9456	41.926	42.9484	36.8766	49.9268	46.174	45.94	44.3258
Zfp36l2	52.9389	76.3484	76.6355	77.618	68.9433	63.9828	68.6409	70.1814
Scgb2b27	52.8936	20.6615	53.8476	191.24	279.569	237.066	42.4676	235.958
Eif5	52.883	50.2479	48.8413	42.3114	44.8394	49.205	50.6574	45.4519
Copz1	52.78	49.9596	49.4392	53.1307	54.7193	60.5837	50.7263	56.1446
Creld2	52.7251	57.1734	55.5826	41.6173	37.9636	53.6839	55.1604	44.4216
Gm13835	52.638	57.7244	47.1291	47.5363	58.7714	58.8255	52.4972	55.0444
Micos13	52.6076	49.5593	41.5949	57.7874	55.9379	75.4679	47.9206	63.0644
St14	52.4263	45.0527	46.5779	45.7825	41.8741	34.3876	48.019	40.6814
Eif3k	52.4059	52.4618	37.1158	49.1432	44.1746	56.8783	47.3278	50.0654
Acat1	52.4058	49.5732	41.8394	40.9544	41.7614	49.2793	47.9395	43.9984
Ubqln1	52.3627	46.5687	49.1191	42.6687	51.6483	47.65	49.3502	47.3223
Gm10197	52.3595	45.9998	66.9226	64.4427	58.2766	44.9101	55.094	55.8765
Lad1	52.3252	26.9626	33.7898	23.3873	23.949	34.4874	37.6925	27.2746
Nop10	52.318	42.9277	42.857	43.8807	42.0441	58.3205	46.0343	48.0818
C4b	52.3059	33.0749	37.7216	27.7988	43.2532	95.692	41.0342	55.5813
Arf3	52.2267	51.2604	54.86	47.9032	56.8386	48.3053	52.7824	51.0157
Cops2	52.2171	49.3331	46.7739	47.1934	50.3091	59.707	49.4414	52.4032
Selenot	52.1765	51.6139	50.3711	51.9393	51.1693	64.1082	51.3872	55.7389
Lamtor5	52.1761	51.5173	55.2305	56.2704	52.6168	67.3746	52.9746	58.7539
Maea	52.1105	49.4612	49.9528	48.8591	49.5732	41.5571	50.5082	46.6631
Nap1l4	51.9691	44.9206	44.4098	52.4474	58.847	56.6668	47.0998	55.9871
Sephs2	51.9582	31.537	35.5629	29.1712	47.0151	52.1091	39.686	42.7651
C1qc	51.9424	40.241	37.3587	42.5301	38.5755	38.8437	43.1807	39.9831
Pfkl	51.797	51.5752	66.2626	48.6344	55.3543	40.9887	56.5449	48.3258
Arl6ip4	51.7867	43.5191	41.7356	49.966	47.1617	47.7567	45.6805	48.2948
Mta2	51.761	39.7242	41.4093	41.2945	47.5125	44.9276	44.2982	44.5782
Leng8	51.7609	48.5115	47.1636	54.3224	57.5468	51.9658	49.1453	54.6117
Mir3074-1	51.6792	85.6321	72.6788	131.223	163.228	110.578	69.9967	135.01
Nenf	51.6778	57.2669	52.5059	50.4309	46.7465	46.7814	53.8169	47.9863
Chmp3	51.6709	51.9953	48.0113	54.4136	62.2509	60.2463	50.5592	58.9703
Nfe2l1	51.6697	64.8631	67.5928	75.37	73.0502	57.1263	61.3752	68.5155
Tmem50a	51.6665	66.8392	58.6073	54.6082	63.8468	50.9271	59.0377	56.4607
Mrpl52	51.6579	49.6684	47.529	45.2595	40.3008	52.1948	49.6184	45.9184
Kcnk1	51.6335	45.0657	46.2759	51.7572	78.0042	59.0428	47.6584	62.9347
Tkt	51.6243	54.1756	49.5831	50.2407	43.6652	38.1734	51.7943	44.0264
Stard10	51.6027	50.9901	46.7102	60.5377	77.6183	52.3974	49.7677	63.5178
Hsd17b12	51.5558	44.1747	46.9431	49.1799	45.2157	58.0327	47.5579	50.8094
Gm17178	51.5254	59.2372	61.6821	55.6841	61.4812	67.2542	57.4816	61.4732
H2-Q4	51.5038	80.5532	57.1128	66.3893	57.6507	33.5178	63.0566	52.5193
Atp1b3	51.4462	44.3428	47.5888	42.8483	47.5081	44.914	47.7926	45.0901
Gm19810	51.409	43.1065	39.3003	47.3051	34.8875	58.5803	44.6053	46.9243
Tnfrsf1a	51.3913	53.4135	55.7232	49.8187	53.4605	41.2687	53.5093	48.1826
Ccn2	51.3394	47.6851	51.4744	44.111	28.3814	43.9121	50.1663	38.8015
Anapc5	51.336	40.9637	41.5616	41.6417	36.5682	37.2945	44.6205	38.5014
Psmb3	51.3281	45.7166	44.4915	46.3445	46.1325	72.8304	47.1788	55.1025
Pcbp2	51.2542	54.1809	48.719	46.9379	57.8129	50.2777	51.3847	51.6762
Gm44471	51.2486	35.41	27.8993	37.7796	34.1173	23.2653	38.186	31.7207
Mettl23	51.2377	55.9459	51.2795	46.4932	47.6065	56.0368	52.821	50.0455
Mtpn	51.2347	55.0674	54.7267	47.2472	52.8416	55.6252	53.6763	51.9046
Lap3	51.193	45.9104	43.0338	46.3113	48.3089	57.7652	46.7124	50.7951
Gm12356	51.0723	33.4372	41.211	43.829	37.049	41.6534	41.9068	40.8438
Ehmt2	51.0678	42.8102	46.2894	51.1947	56.0645	47.4885	46.7225	51.5826
Mki67	51.0379	29.2415	28.6314	36.4597	35.7529	49.0511	36.3036	40.4212
Gm11808	51.0234	82.9435	54.3672	74.9594	58.6673	75.1505	62.778	69.5924
Brd2	51.0081	50.1107	54.7092	53.3432	65.9008	54.688	51.9427	57.9773
Csnk1d	50.9105	49.9191	52.457	51.0197	49.3915	44.6791	51.0955	48.3634
Selenof	50.8768	46.4	47.3972	45.4626	48.2923	70.1597	48.2247	54.6382
Bricd5	50.852	41.732	53.0682	59.2758	62.0522	56.0047	48.5507	59.1109
Chchd1	50.8418	46.3131	42.4211	45.322	42.9125	56.9219	46.5253	48.3854
Mlf2	50.8394	44.5572	50.7665	44.8223	45.811	41.0004	48.721	43.8779
Ltbp3	50.8082	60.2163	58.758	51.7054	53.4575	45.725	56.5942	50.296
Adam10	50.7963	42.4237	46.0175	43.2089	43.3786	47.4113	46.4125	44.6663
Cers2	50.7865	49.3412	49.5762	48.4993	55.5628	59.1379	49.9013	54.4
Gm17201	50.6854	40.6055	32.7024	45.4369	45.1981	32.4521	41.3311	41.029
Sae1	50.6382	39.0112	40.1324	40.698	45.3233	44.1476	43.2606	43.3896
Sar1b	50.6069	55.9601	50.6538	57.5545	61.8914	75.7836	52.4069	65.0765
Chil1	50.5227	718.591	540.772	439.234	420.747	99.1014	436.629	319.694
Ctnna1	50.5221	48.1473	53.0536	51.4088	53.5256	45.8426	50.5743	50.259
Nop53	50.4797	52.9008	49.0561	54.2935	57.616	49.3971	50.8122	53.7688
Fxyd3	50.4561	56.3194	58.2228	59.0711	70.978	48.104	54.9994	59.3844
Hprt	50.408	45.7086	46.3803	45.2897	42.8782	49.2379	47.4989	45.8019
Capg	50.3714	47.1776	55.5527	42.6104	41.3257	33.8906	51.0339	39.2755
B4galt1	50.3615	54.7097	55.6093	47.1214	58.9035	52.8826	53.5602	52.9692
Ephx1	50.3569	53.8717	66.4268	53.6018	41.7572	51.8279	56.8851	49.0623
Snx5	50.3477	43.8469	44.4171	39.9257	42.6636	52.0001	46.2039	44.8632
Krtcap2	50.3274	38.2588	42.7497	38.12	36.9865	50.8106	43.7786	41.9724
Gsk3a	50.2387	42.1936	46.075	51.7375	58.4307	41.7812	46.1691	50.6498
Emc4	50.1942	53.6686	50.199	52.2436	49.2949	49.6267	51.3539	50.3884
Ctsh	50.1819	78.6409	67.2832	63.0199	76.3386	48.2164	65.3687	62.5249
Rraga	50.1694	48.6335	44.8935	45.9764	54.4021	54.0652	47.8988	51.4812
Gm13256	50.1574	49.3698	50.2034	59.8522	57.9556	41.3406	49.9102	53.0495
Srsf9	50.1037	42.4268	44.3047	36.0785	43.8936	41.9985	45.6117	40.6569
Ndufa6	50.1022	55.9802	51.5075	55.4891	54.1153	59.5777	52.53	56.394
Abcf2	50.0858	35.4162	36.4973	35.3993	42.0102	46.5124	40.6664	41.3073
Ykt6	50.0513	41.3025	44.6778	46.6939	44.5141	50.5536	45.3439	47.2539
Arl6ip5	50.0098	49.4535	52.6532	56.8902	46.1364	38.0118	50.7055	47.0128
Dek	49.9671	47.621	40.9511	40.584	45.3112	52.3597	46.1797	46.0849
Srrt	49.946	38.4704	41.0798	40.5844	41.5081	45.0931	43.1654	42.3952
Pygb	49.9347	30.4554	37.5231	32.0413	36.5365	43.8891	39.3044	37.489
Rpl6l	49.9079	57.2551	45.9878	48.7451	38.1257	61.0079	51.0503	49.2929
Gm15920	49.8554	63.372	69.649	75.6307	65.0661	46.5306	60.9588	62.4091
9130221H12Rik	49.7328	45.0952	46.8189	50.6511	55.6722	40.5409	47.2156	48.9547
Tomm22	49.7209	44.9805	41.5218	41.5705	50.3528	54.8446	45.4077	48.9226
Sar1a	49.6483	52.284	52.804	46.4668	47.2533	47.501	51.5788	47.0737
Serinc1	49.596	51.8927	48.7367	55.2109	52.9535	57.2281	50.0751	55.1308
Aup1	49.5289	46.2082	49.6072	45.9641	48.739	42.5252	48.4481	45.7428
Ilk	49.493	47.9619	44.0465	53.3676	51.5572	38.5268	47.1671	47.8172
Cenpb	49.4849	34.827	37.2988	37.538	41.8261	37.8073	40.5369	39.0571
Mrpl14	49.4703	49.0252	53.0225	66.1602	59.4386	63.054	50.506	62.8843
Phgdh	49.2548	18.7939	29.9803	29.5978	34.7211	68.8413	32.6763	44.3867
Sf3b1	49.2508	44.5956	45.5611	47.5785	48.9804	48.1757	46.4692	48.2449
Gm11626	49.1929	80.3431	49.6705	59.1572	56.3499	49.7444	59.7355	55.0838
Mrpl24	49.1464	56.7049	51.4329	54.25	46.4479	59.1794	52.4281	53.2925
Ssr4	49.0978	50.1337	44.5098	45.6148	49.6258	51.8208	47.9138	49.0205
Gm23865	49.0598	30.421	45.1976	42.6573	35.1724	25.9036	41.5595	34.5778
Rab5if	49.0568	35.0483	39.7728	37.2526	40.7997	45.7364	41.2926	41.2629
Prss8	48.9696	44.7724	38.7908	50.5126	67.424	42.9126	44.1776	53.6164
Pbk	48.9512	26.8557	23.7	23.6555	23.8116	38.1389	33.169	28.5354
H2afv	48.924	38.4892	38.4405	51.3929	39.6259	48.8386	41.9512	46.6191
Ndufa9	48.9156	46.395	44.2477	46.1102	45.9011	51.2921	46.5194	47.7678
Aurkaip1	48.8151	46.7299	37.2382	44.2626	40.441	49.4288	44.2611	44.7108
Psme3	48.8144	42.4264	46.9651	40.8731	39.8363	50.1754	46.0686	43.6282
Chmp5	48.8001	59.7679	51.8208	59.6912	53.6054	57.5888	53.4629	56.9618
Psmc4	48.7405	36.2431	39.0638	43.832	56.941	42.5938	41.3491	47.789
Col16a1	48.7404	24.889	73.0548	37.2199	43.8891	45.0554	48.8947	42.0548
Crk	48.7179	57.4571	52.1373	60.5127	57.1747	58.4927	52.7708	58.7267
Gm27320	48.6962	73.9965	68.5598	71.796	67.8172	34.1509	63.7509	57.9214
Pdhb	48.6849	43.7416	39.4587	39.8386	37.2895	48.5672	43.9617	41.8985
Cks2	48.6671	36.6723	31.9655	35.2266	30.7318	50.296	39.1016	38.7515
Hexb	48.6385	62.3402	54.6296	80.2766	67.0651	55.6121	55.2028	67.6512
Rpl22l1	48.6333	52.9637	40.1767	41.1994	35.0493	67.4681	47.2579	47.9056
Slc25a10	48.6051	38.3196	44.4416	46.9413	60.0056	63.4055	43.7888	56.7841
Cmtm6	48.5776	57.6157	52.0215	44.7926	43.1094	41.8504	52.7383	43.2508
Mafb	48.5741	57.7942	64.3232	48.0115	62.1206	33.8152	56.8972	47.9824
Cox5a	48.5671	39.279	35.5214	31.2967	35.2377	35.1249	41.1225	33.8865
Ddr1	48.5372	31.3792	40.2401	37.9099	43.2124	45.9458	40.0522	42.356
Gm16069	48.5283	42.5931	48.6318	42.5825	36.9343	60.9593	46.5844	46.8253
Tmed10	48.5058	46.3454	49.3829	44.1165	44.4446	36.8817	48.078	41.8143
Scp2	48.4152	59.7011	53.2007	55.4243	55.7831	62.9862	53.7724	58.0645
Gm36279	48.3903	67.1012	60.0571	79.8472	77.5818	57.3664	58.5162	71.5985
Col9a3	48.3347	36.6844	44.4541	31.0499	28.9845	33.4759	43.1577	31.1701
Epb41l4aos	48.3116	44.3769	28.5018	24.6843	32.5304	32.6796	40.3968	29.9648
Supt4a	48.2836	65.9918	55.2147	67.7977	60.001	78.934	56.4967	68.9109
Drap1	48.2545	44.3501	42.4659	41.4365	45.137	38.4325	45.0235	41.6686
Ik	48.2164	44.8846	43.8483	47.2932	44.3427	48.1846	45.6498	46.6068
Nfix	48.1417	42.6442	57.2142	48.9709	58.355	49.7271	49.3334	52.351
Atp5j2	47.9445	43.7359	42.858	39.9693	39.8344	54.6094	44.8461	44.8044
Mydgf	47.9405	43.8243	45.9188	51.8576	52.7165	59.5558	45.8946	54.7099
Ube2m	47.8737	42.5662	44.6838	45.2619	52.4955	43.0363	45.0412	46.9312
Gm48529	47.8507	17.4537	16.3841	11.6341	13.8568	20.3663	27.2295	15.2857
Slc7a5	47.8061	40.7982	34.6645	27.1455	33.4303	39.1519	41.0896	33.2426
Tacstd2	47.7884	34.3556	45.9436	30.6405	24.3835	7.08015	42.6959	20.7014
Mgat2	47.7882	55.1636	52.4122	51.445	56.8621	51.7283	51.788	53.3451
Tspan31	47.6564	52.7464	62.1559	53.6098	57.1992	57.4153	54.1862	56.0748
Rhou	47.5851	33.1834	33.4839	36.042	38.426	37.9482	38.0841	37.4721
2510039O18Rik	47.5839	43.7961	44.0373	41.0726	49.0543	35.3366	45.1391	41.8212
Ostc	47.5707	44.9437	49.4036	37.6023	33.4434	60.8906	47.306	43.9788
Junb	47.5275	68.6092	66.9898	42.9233	47.1009	44.2859	61.0422	44.7701
Sars	47.5196	42.6576	45.6927	47.8621	52.7263	57.2809	45.29	52.6231
Pink1	47.4524	44.7833	37.9103	43.7137	41.9925	35.4071	43.382	40.3711
Gm17122	47.2337	49.9739	43.6596	37.4797	48.3022	30.0197	46.9557	38.6006
Flnb	47.2103	39.7701	44.1329	45.494	39.3176	28.3595	43.7044	37.7237
Htra2	47.1866	34.8905	39.3691	36.8843	40.9963	38.3806	40.4821	38.7537
Mir328	47.1728	59.828	44.1704	55.64	42.2069	37.4163	50.3904	45.0877
Rnf7	47.1359	41.3295	41.6418	36.0347	37.5941	48.0722	43.3691	40.567
Rtraf	47.0637	47.6238	35.8333	39.8176	35.1147	48.9211	43.5069	41.2844
Klhdc3	47.0459	36.9092	41.9619	42.53	45.1739	46.3332	41.9723	44.679
Nans	46.9862	27.2259	31.5821	30.0034	34.6808	45.7078	35.2648	36.7973
Gdi1	46.9506	45.7004	44.7407	47.593	47.8881	47.5054	45.7972	47.6621
Apmap	46.9261	50.396	43.7465	41.6784	48.7122	39.5931	47.0229	43.3279
Mir6340	46.9112	51.247	41.0283	60.4715	70.7193	49.2676	46.3955	60.1528
Pes1	46.9076	41.8946	37.9911	45.1839	40.8791	55.6089	42.2645	47.224
Gm37335	46.8837	55.2319	59.9625	41.0516	43.2508	48.5084	54.026	44.2703
Ncln	46.8009	38.2942	39.8561	40.4716	37.5799	37.6542	41.6504	38.5685
Rab3d	46.6955	31.1071	43.1474	43.9467	60.0874	45.6434	40.3167	49.8925
Rtn4	46.6936	52.3252	49.2286	54.3491	51.6973	49.7586	49.4158	51.935
Vti1b	46.666	52.2315	47.224	45.8127	48.0436	50.8026	48.7072	48.2196
Stt3b	46.6357	54.6218	60.667	50.6762	62.291	54.1919	53.9749	55.7197
Csnk1a1	46.6116	53.7606	50.6835	50.4745	54.653	46.9382	50.3519	50.6886
Gm17036	46.4782	41.8229	39.6207	46.3922	49.2507	54.2246	42.6406	49.9558
Tufm	46.4682	37.4467	40.6063	44.3619	38.9606	34.553	41.5071	39.2918
Idh3b	46.3995	43.2594	42.2787	43.0831	41.6745	41.853	43.9792	42.2035
Lcp1	46.3643	34.029	29.1142	25.384	32.2362	38.0411	36.5025	31.8871
Ciao2a	46.3481	50.2912	43.231	43.5974	43.2886	52.0091	46.6234	46.2984
Kars	46.3317	31.5311	36.6732	30.8301	31.9977	40.7768	38.1787	34.5348
Rars	46.2963	42.7512	42.2576	40.4892	41.9244	59.3884	43.7684	47.2673
Gm28198	46.2434	39.6786	45.9065	42.9704	46.8418	43.6656	43.9428	44.4926
Dpy30	46.2368	35.9628	36.6913	36.2631	38.5035	50.266	39.6303	41.6775
Gm48583	46.1736	46.498	30.345	29.4386	46.5236	36.3784	41.0056	37.4469
Rnf126	46.1336	38.7326	36.6049	30.0366	34.1039	34.1879	40.4904	32.7761
Bhlha15	46.0982	19.3964	33.3085	38.5138	61.7769	59.1553	32.9343	53.1487
BC005537	46.094	46.7001	52.2818	42.492	48.7445	40.747	48.3587	43.9945
Lgmn	46.0925	35.5252	43.0216	34.5013	35.1502	38.1779	41.5464	35.9432
Arfgap2	46.079	35.2328	39.6486	36.621	39.6616	40.4114	40.3201	38.898
Hdac3	46.0737	33.337	38.8582	35.5013	45.7814	39.4144	39.423	40.2324
Atxn2l	46.0639	45.6222	51.3204	52.2929	53.4138	42.6384	47.6688	49.4484
Txndc5	46.0632	49.728	46.7591	43.5739	41.9504	44.0445	47.5168	43.1896
Hey1	46.0239	67.1508	65.1248	111.275	78.9626	46.6588	59.4331	78.9655
Cnih1	46.0114	42.9687	30.5735	31.8127	33.7039	42.8322	39.8512	36.1163
Pnpla2	45.9698	58.1374	49.0283	73.6588	80.9626	37.0396	51.0451	63.887
Polr2e	45.9633	32.7134	33.6239	32.342	31.9024	40.3613	37.4335	34.8686
Itgb5	45.9251	41.9966	43.2999	40.33	35.5608	33.1332	43.7405	36.3413
Gm11942	45.8903	41.3402	26.2819	44.0631	32.6339	49.6326	37.8375	42.1099
Gpi1	45.8286	42.8844	46.6079	48.5168	54.606	44.266	45.107	49.1296
Cyb561	45.7702	60.2069	59.5169	62.0031	62.5437	51.6129	55.1646	58.7199
Chtop	45.7451	42.7575	39.889	42.3169	44.1827	45.6734	42.7972	44.0577
Cltc	45.6984	51.802	52.8038	60.719	49.2818	63.5408	50.1014	57.8472
Vasp	45.6702	41.0434	46.679	41.7275	49.3225	39.6852	44.4642	43.5784
Rasal1	45.6413	26.0703	31.8432	32.0765	38.4329	34.5791	34.5183	35.0295
Ech1	45.5974	50.3003	37.4742	56.7906	48.4971	49.3419	44.4573	51.5432
Gorasp2	45.5921	31.5373	33.3416	26.6056	33.0884	28.2663	36.8237	29.3201
Stxbp2	45.5706	42.1447	43.1719	45.3758	50.9148	46.7879	43.6291	47.6928
Hcfc1r1	45.5666	53.5956	50.2362	49.6704	56.8621	38.8564	49.7994	48.463
Nxf1	45.5613	46.6144	46.0727	47.099	40.9479	40.571	46.0828	42.8726
Rrm2	45.543	26.1965	28.6947	22.853	22.4083	29.6882	33.4781	24.9832
Gm10575	45.5331	36.5393	40.8754	53.9104	58.3457	46.3502	40.9826	52.8688
Cops7a	45.5045	45.8608	45.7588	39.3848	38.7191	37.0047	45.708	38.3696
Coro1b	45.5006	35.4579	36.9764	39.5853	38.7245	36.5971	39.3116	38.3023
Stub1	45.4896	40.4814	42.5251	49.9105	54.7528	45.8946	42.832	50.186
Ano1	45.4537	79.0531	83.7218	134.642	149.342	59.9112	69.4095	114.632
Nt5c	45.4365	49.2669	49.0335	51.6826	53.5701	60.8162	47.9123	55.3563
Ccl8	45.3099	102.019	64.9319	60.2022	35.6084	18.7579	70.7535	38.1895
Hnrnpm	45.2515	37.856	39.7509	35.8064	34.6919	42.3664	40.9528	37.6216
Zmat2	45.2281	39.8075	39.0565	42.6505	38.0836	49.4746	41.364	43.4029
Unc50	45.2071	42.4841	39.3765	42.0988	46.8869	43.3774	42.3559	44.1211
Cope	45.1708	41.7148	43.2676	41.8235	40.5988	41.7151	43.3844	41.3791
Gm10131	45.1359	31.2725	32.0852	32.0207	30.9033	42.8637	36.1646	35.2626
Actr1a	45.1009	33.0831	35.8659	34.752	39.3033	33.1315	38.0166	35.7289
Tfdp1	45.0844	31.0629	31.7654	26.4952	32.258	38.898	35.9709	32.5504
Ccna2	45.074	30.8839	28.1863	26.0843	25.8755	39.9322	34.7147	30.6307
Naa50	45.0292	42.959	45.1468	40.2342	43.6987	39.583	44.3783	41.172
Tmem238	45.0263	32.1947	34.8983	43.1941	46.0745	42.8767	37.3731	44.0484
Dmac1	44.9549	38.2295	40.7436	32.533	35.4525	40.8163	41.3093	36.2673
Hars	44.9536	37.0211	38.7648	38.1199	43.3611	45.827	40.2465	42.436
Pef1	44.9214	37.29	41.7813	38.9867	31.7121	34.9404	41.3309	35.2131
Ift20	44.8875	42.892	39.9214	37.868	45.8626	62.4272	42.567	48.7193
Serf2	44.8601	37.7217	39.8561	38.4045	37.9637	43.0077	40.8126	39.792
Bccip	44.8596	38.9487	36.5217	39.5909	41.405	45.7543	40.11	42.2501
Lzts2	44.8445	41.9289	44.6559	45.1252	55.097	29.1977	43.8098	43.14
Gsn	44.8445	78.3899	28.9736	58.5239	32.3486	17.9814	50.736	36.2846
Taf10	44.7594	42.0996	39.2127	45.7606	48.1294	40.3387	42.0239	44.7429
Pdcd4	44.7214	26.2924	26.8568	40.2557	46.2878	38.768	32.6235	41.7705
Psmb1	44.6722	42.2771	40.7018	42.9496	49.6229	63.3099	42.5504	51.9608
Mpeg1	44.6596	31.7734	35.6581	34.3077	39.1764	34.957	37.3637	36.147
Neat1	44.6363	38.6891	58.2942	40.9287	39.4211	26.9672	47.2065	35.7723
Ormdl3	44.6263	48.415	40.6956	48.8472	46.1875	38.8607	44.5789	44.6318
2021-03-05	44.6175	37.0897	36.041	33.7317	37.4043	38.4534	39.2494	36.5298
Gm6485	44.6111	28.4553	34.9535	36.4723	34.454	32.8576	36.0066	34.5946
Atp6ap2	44.6041	50.2702	48.4119	55.5238	61.4667	42.9048	47.7621	53.2984
Btg1	44.5608	70.5457	68.8001	57.0124	67.1008	50.0583	61.3022	58.0571
Ndufs7	44.5325	37.2147	33.9867	33.5092	36.9372	32.6093	38.578	34.3519
Atp1b1	44.4953	20.3363	22.2824	35.5893	35.3981	52.4054	29.038	41.1309
Gm22877	44.4503	21.5458	15.1833	31.6971	41.1573	43.4285	27.0598	38.761
Bckdk	44.4326	29.8944	34.8674	37.5872	42.7505	41.6571	36.3981	40.6649
Tprgl	44.329	40.4062	38.4428	35.9484	40.326	36.9007	41.0593	37.725
Emc6	44.3025	48.3812	41.4053	45.5796	51.7586	55.3763	44.6963	50.9048
Mrpl36	44.2994	32.3635	37.5904	34.1676	36.5367	40.4788	38.0844	37.061
Clpp	44.2985	35.0658	31.2038	36.0394	37.9391	43.7532	36.856	39.2439
Echdc2	44.2971	59.3952	57.8149	64.2285	60.7159	64.1702	53.8357	63.0382
Scarb2	44.2652	33.3505	37.2085	40.1883	37.8538	34.5	38.2747	37.514
Bnipl	44.2636	25.3076	30.8854	29.4877	33.8648	51.6961	33.4855	38.3495
Elof1	44.2521	35.9464	37.1748	36.731	35.2131	39.6412	39.1244	37.1951
Bud31	44.2504	43.0369	43.7203	40.3076	45.0232	51.5335	43.6692	45.6214
Jmjd8	44.2484	39.1449	46.4434	47.2742	54.5332	48.9085	43.2789	50.2386
Smarcc2	44.2412	35.5922	39.9674	39.3861	42.6056	35.6354	39.9336	39.2091
Cebpa	44.2301	36.7922	36.7036	53.1313	58.4584	41.0584	39.242	50.8827
Sumo1	44.2148	44.3952	37.7251	36.7431	44.7556	49.8029	42.1117	43.7672
Pkp3	44.1885	29.0514	37.4753	39.1547	47.2383	32.3243	36.9051	39.5725
Rpl7l1	44.1735	39.0912	39.514	46.9188	49.8825	67.3927	40.9262	54.7313
Qars	44.0866	36.3841	36.1295	38.5017	36.2526	40.2859	38.8667	38.3467
Gm44759	44.055	31.3383	41.2464	47.0675	47.87	40.2543	38.8799	45.064
Chmp1a	44.0236	45.2125	44.7955	42.419	49.8065	44.8525	44.6772	45.6927
Ppp2ca	44.0104	43.7307	44.0333	50.1878	46.9777	51.4632	43.9248	49.5429
Hmgn5	44.0068	32.1429	28.9029	28.79	31.283	38.7354	35.0175	32.9361
Mpzl1	44.0047	46.1882	51.4481	55.7445	54.9721	39.2954	47.2137	50.004
Mrpl18	43.9902	34.6868	33.9974	37.2545	37.3387	47.3294	37.5581	40.6408
Gtf2f1	43.9721	37.1218	33.4842	41.8585	44.8406	48.9966	38.1927	45.2319
Gm11788	43.9664	32.0287	31.9133	41.2944	52.4103	51.995	35.9694	48.5666
Oxct1	43.9649	43.1875	41.3261	42.6546	47.5976	39.6031	42.8262	43.2851
Polr2g	43.9596	41.1745	43.2281	46.5987	37.6649	42.7618	42.7874	42.3418
Lmnb1	43.9348	23.5775	28.3918	22.5941	20.5794	27.114	31.968	23.4292
Gm26716	43.8832	45.9809	33.8537	36.414	22.7449	33.6365	41.2393	30.9318
Gata3	43.8712	55.9062	52.35	57.2993	57.4911	35.4886	50.7091	50.093
Atp5mpl	43.8401	40.0072	39.2994	36.0692	44.2936	50.9274	41.0489	43.7634
Ncaph2	43.8393	34.9583	36.1249	37.9475	38.9556	43.9369	38.3075	40.28
Pros1	43.8324	38.6179	42.0936	37.0763	34.9129	56.0233	41.5146	42.6708
Sdf2l1	43.7754	55.3948	55.4856	35.7207	34.3841	34.1	51.5519	34.735
Psmd3	43.7217	35.1304	39.2382	37.0888	34.1837	43.9356	39.3635	38.4027
Dctn2	43.706	33.6828	39.6691	34.6111	41.0071	32.9741	39.0193	36.1974
Stk11	43.6796	35.6935	39.2252	38.4552	42.3114	32.4698	39.5328	37.7454
Stat3	43.678	56.3406	55.9751	57.5756	52.4514	48.3328	51.9979	52.7866
Atp6v0d1	43.6395	40.2113	47.1805	43.7967	41.5446	35.1899	43.6771	40.177
Strap	43.5956	38.2304	38.5985	34.6123	30.6577	43.8803	40.1415	36.3834
Mea1	43.5244	39.5792	38.743	40.7805	41.999	53.3436	40.6155	45.3744
Inhbb	43.4886	50.949	47.1623	69.3397	38.8079	43.4358	47.2	50.5278
Ap1s1	43.4677	47.2116	45.4682	45.4667	42.8406	46.7422	45.3825	45.0165
Retreg2	43.4537	38.2425	44.5873	42.4412	39.5513	37.2369	42.0945	39.7431
Ndufa3	43.4295	49.3731	38.6082	53.1611	50.2968	44.2541	43.8036	49.2373
Esrp1	43.428	37.9561	41.1204	39.7897	47.3115	40.8554	40.8348	42.6522
Csnk1g2	43.3822	38.7545	39.6912	38.2688	40.0328	38.4755	40.6093	38.9257
Psmc6	43.3507	42.9381	39.4231	39.1641	39.4361	49.8561	41.904	42.8187
Tspan3	43.3381	34.2907	35.5991	32.1164	38.5822	56.2417	37.7426	42.3134
Cenpx	43.3359	47.217	48.9412	54.2882	43.1878	54.264	46.4981	50.58
Wdr83os	43.3167	37.2075	39.1409	32.9792	35.4078	36.6468	39.8883	35.0113
Sh3bgrl	43.288	50.7613	51.0588	48.7941	53.3794	57.4507	48.3694	53.2081
Rad23b	43.2754	33.5077	35.664	35.0517	33.6035	38.7471	37.4824	35.8007
Ubc	43.2744	31.2118	45.4977	34.3575	53.3439	38.8586	39.9946	42.1866
Myh9	43.2517	39.0539	52.7181	43.3406	40.0692	32.3353	45.0079	38.5817
Dbnl	43.2221	46.665	48.461	46.5477	43.9191	39.073	46.116	43.1799
Cct3	43.1429	31.1297	33.8339	29.6119	27.1189	40.1755	36.0355	32.3021
Zc3h15	43.0834	45.3894	44.8006	46.7979	51.2962	42.9769	44.4245	47.0237
Ctdsp2	43.0738	43.1265	49.1347	42.9728	47.0832	30.7621	45.1117	40.2727
Got2	43.0448	36.2738	39.3273	35.0929	40.0298	36.3255	39.5486	37.1494
Gm24494	42.9331	19.4294	28.2929	18.8787	28.0801	35.616	30.2185	27.5249
Spcs3	42.9061	38.4534	35.8486	32.1551	30.3177	43.953	39.0694	35.4753
Spint1	42.8968	39.1028	40.5115	36.052	45.95	27.2087	40.837	36.4036
Rps10-ps1	42.892	48.2864	30.3953	29.9838	35.8404	48.3166	40.5246	38.0469
Trps1	42.8918	47.4751	52.7096	56.1759	48.6855	44.444	47.6922	49.7685
Jtb	42.8586	47.5423	43.6048	49.5878	52.8138	58.1708	44.6686	53.5241
Psmd12	42.8384	44.3721	42.0528	48.2185	47.267	62.2164	43.0878	52.5673
Prdx4	42.8027	57.6343	41.5404	54.5431	47.5741	47.7678	47.3258	49.9617
Snrpd2	42.7864	38.3226	34.2918	42.1239	36.1416	46.9571	38.4669	41.7408
Mrpl2	42.7854	33.9641	32.9579	36.6725	37.4221	46.9282	36.5691	40.3409
Csnk2b	42.7691	36.9271	40.2032	37.3818	40.9891	39.6647	39.9665	39.3452
U2af1	42.6931	33.5064	32.1012	33.7923	30.9481	41.1933	36.1002	35.3112
Selenos	42.6906	53.7424	45.6038	49.1474	56.9776	59.1004	47.3456	55.0751
Slc28a3	42.6886	41.4008	45.1294	50.2234	46.6151	43.2212	43.073	46.6866
App	42.6381	50.2251	60.0326	57.4966	49.529	27.7765	50.9653	44.9341
Ctsa	42.623	36.7994	43.0894	35.0648	36.2036	36.9284	40.8373	36.0656
Ptp4a2	42.611	46.5626	42.1371	41.184	39.3371	41.0132	43.7702	40.5114
1110038B12Rik	42.5993	23.409	27.8949	15.3478	22.2299	39.5163	31.3011	25.698
Polr2d	42.5569	34.9837	33.5734	34.8284	31.8204	44.926	37.038	37.1916
Mapkapk2	42.5226	32.7979	36.6975	32.9516	36.7986	28.9496	37.3393	32.8999
Sec61a1	42.4951	37.6818	43.2929	31.9613	37.0296	37.1996	41.1566	35.3968
Mrpl27	42.4594	41.6413	36.0121	40.09	34.175	54.7974	40.0376	43.0208
Fam20a	42.3831	80.2535	44.9122	72.9215	71.0072	45.1989	55.8496	63.0425
Psme2	42.3336	57.2659	51.3452	47.3213	45.58	39.7251	50.3149	44.2088
Dkkl1	42.3316	40.1933	42.0436	55.8771	49.574	23.0881	41.5229	42.8464
Etnk1	42.301	29.3047	36.5087	41.1586	32.9978	42.7459	36.0381	38.9674
Clint1	42.2899	58.3482	56.0468	52.0804	48.0413	57.3875	52.2283	52.5031
Pls3	42.281	40.3146	38.0881	36.4645	36.951	43.4124	40.2279	38.9426
Kdelr2	42.2802	43.6683	51.0459	31.9182	37.307	35.9728	45.6648	35.066
Copb2	42.2345	37.7276	36.1002	38.0427	35.7056	42.6548	38.6874	38.801
Gm16286	42.2012	32.4672	33.0838	32.8505	32.5825	35.0454	35.9174	33.4928
Taf15	42.1992	42.3907	40.0404	42.988	34.9082	43.9641	41.5435	40.6201
Yipf2	42.1375	42.3487	42.0286	39.4727	40.5411	36.4282	42.1716	38.814
Ube2c	42.1322	33.1023	37.71	42.2771	24.0133	33.4304	37.6482	33.2403
Rpp25l	42.1227	34.1277	35.1535	32.5758	31.0882	36.0938	37.1346	33.2526
Uqcc2	42.0949	35.725	39.8799	39.8709	32.0656	51.8118	39.2333	41.2494
Ormdl2	42.0861	38.8733	37.7082	37.3271	37.6584	46.029	39.5559	40.3382
Eya2	42.0668	27.2875	40.6901	36.3995	31.1657	25.4403	36.6815	31.0018
Ifitm2	42.0551	51.3581	55.829	63.4466	63.3731	38.5031	49.7474	55.1076
Ilrun	41.9928	38.2506	39.2379	40.1183	47.0858	46.1345	39.8271	44.4462
Eps8l2	41.9708	41.1043	50.8857	50.9228	54.8	41.9701	44.6536	49.231
Gm11457	41.9601	40.9504	42.9741	34.5119	44.4066	43.935	41.9615	40.9512
Smu1	41.958	33.8698	30.0294	35.5883	32.8521	40.7273	35.2857	36.3892
Sytl1	41.9415	40.8602	30.8655	34.7945	35.4541	35.3322	37.8891	35.1936
Ppp1cb	41.9379	46.8507	44.7391	46.925	47.9991	42.5354	44.5092	45.8198
Gspt1	41.9305	32.9079	33.9599	32.0497	34.7793	42.0558	36.2661	36.295
Ccnb2	41.9022	27.0477	27.4645	25.8515	23.6214	35.3158	32.1381	28.2629
Mrps12	41.8859	47.2891	36.7903	37.2779	34.8827	38.5667	41.9884	36.9091
Tcim	41.879	48.2815	52.4974	79.4362	59.0988	66.5606	47.5526	68.3652
C1qbp	41.8717	37.6251	33.7423	32.5302	30.9462	45.9378	37.7463	36.4714
Tmem98	41.8628	36.6219	41.7964	38.0627	35.6563	50.5482	40.0937	41.4224
Actr1b	41.8178	36.1548	38.5832	33.274	34.857	37.342	38.8519	35.1577
Ndufb10	41.8098	42.5127	37.1707	41.1692	45.0412	43.3571	40.4977	43.1892
Mrps28	41.7254	39.445	34.995	38.0254	38.4891	48.967	38.7218	41.8272
Tmem63b	41.7186	32.6842	37.3504	44.0052	50.036	48.6481	37.2511	47.5631
Gm4204	41.706	35.1576	37.8811	31.9324	30.1171	40.0669	38.2482	34.0388
Pigt	41.6993	33.1612	37.4685	29.7194	31.0264	32.1466	37.443	30.9641
Gm16175	41.6985	44.0246	47.0077	31.1928	28.4311	28.5187	44.2436	29.3809
Lbp	41.6943	82.3579	75.3644	51.297	40.937	62.2976	66.4722	51.5105
Ptov1	41.663	32.4057	36.0436	35.0155	41.3273	30.262	36.7041	35.5349
Asna1	41.6465	30.8	33.3194	32.7096	32.1644	35.5225	35.2553	33.4655
Jup	41.6198	42.2116	50.4858	46.4991	45.3413	28.6587	44.7724	40.1663
Nbr1	41.5688	45.9239	52.3797	62.1058	55.8111	60.8127	46.6241	59.5766
Smdt1	41.5191	39.9696	36.3124	38.1943	47.5966	45.0519	39.2671	43.6143
Mogs	41.4857	39.7254	42.7916	38.164	36.2172	35.3001	41.3342	36.5604
Utp3	41.46	37.9799	35.2931	36.61	32.6023	39.818	38.2443	36.3435
Lypla2	41.4358	44.5834	44.9691	40.8591	38.7017	40.3235	43.6628	39.9614
Ndufv1	41.3452	33.7207	35.521	34.6965	30.9568	32.5396	36.8623	32.731
Gm9828	41.3376	37.3519	32.499	36.6911	33.4902	43.3096	37.0628	37.8303
Gm20512	41.3152	38.8352	44.3383	33.477	44.1648	36.1402	41.4962	37.9273
Litaf	41.2848	46.9868	56.5453	40.3176	43.4076	33.7157	48.2723	39.1469
Zfp598	41.2817	39.2435	37.8863	41.3845	43.1831	39.6137	39.4705	41.3938
Ralbp1	41.2488	31.0895	41.4578	45.0883	51.5439	44.3157	37.932	46.9827
Mmp15	41.2217	40.1136	38.309	35.6005	37.6342	18.8122	39.8814	30.6823
Acss1	41.2129	28.3313	31.2341	37.8719	47.9636	44.7496	33.5928	43.5284
Ninj1	41.211	36.7132	35.4135	43.5433	38.7532	31.5341	37.7793	37.9435
Ptpa	41.1713	30.9038	35.2236	31.105	32.9906	31.8216	35.7662	31.9724
Nr2f6	41.1405	40.3601	38.7471	40.5882	47.5408	36.6567	40.0826	41.5952
Vim	41.098	49.108	41.9527	28.6562	24.4808	20.6018	44.0529	24.5796
Prkag1	41.0662	34.1438	32.9386	35.3602	38.0127	43.1718	36.0495	38.8482
Nckap1	41.0565	38.2032	39.4025	40.4092	47.7669	31.9827	39.554	40.053
Psmd4	41.032	38.2516	37.2586	40.2346	42.4846	45.5695	38.8474	42.7629
Rps6ka1	41.0293	27.1198	30.4677	31.8358	32.5842	40.6295	32.8723	35.0165
Gm12338	40.9912	109.12	78.8819	62.31	80.5547	46.0459	76.3309	62.9702
Ncstn	40.9804	34.9151	33.414	36.8631	34.3032	32.308	36.4365	34.4914
Prdx5	40.9017	58.4465	54.688	51.4308	54.9215	44.8555	51.3454	50.4026
Cdk16	40.8871	37.6325	42.6282	38.5241	45.5365	37.1989	40.3826	40.4198
Gm12316	40.7987	47.9693	42.4576	47.8559	38.9352	45.8429	43.7418	44.2113
D730044K07Rik	40.79	145.691	38.1601	131.173	130.414	63.9192	74.8802	108.502
Hsd17b4	40.784	28.549	29.7984	33.9299	40.5919	38.3563	33.0438	37.626
Puf60	40.727	31.1574	35.319	32.775	37.2933	35.9073	35.7345	35.3252
Wap	40.6735	49.8637	92.5231	43.5479	25.0464	169.781	61.0201	79.4585
1810012K08Rik	40.6558	35.3004	42.8766	32.5956	39.8233	33.074	39.6109	35.1643
Acp5	40.5733	34.4991	36.5675	32.7901	24.4815	27.5057	37.2133	28.2591
Tmem242	40.5517	34.1078	33.6835	34.9131	43.2115	48.3796	36.1143	42.1681
Gm29331	40.539	41.458	45.291	41.6304	57.52	35.2248	42.4294	44.7917
Tpm3	40.5314	36.1116	41.4936	32.7432	32.9305	35.8786	39.3789	33.8508
Paip2	40.5241	43.3334	45.6134	41.5082	45.3163	49.9077	43.157	45.5774
Prpf8	40.5017	34.1186	37.2466	43.1491	34.7376	38.4293	37.289	38.772
Mpnd	40.497	30.9806	30.8647	38.0878	39.9638	40.0102	34.1141	39.354
Rdx	40.4779	37.6857	40.9132	43.7971	43.8362	43.5806	39.6923	43.738
Cmpk1	40.4594	36.526	35.9812	33.5345	39.4045	36.2176	37.6555	36.3855
Nol7	40.4555	32.5132	34.8904	27.8382	30.9819	37.1501	35.953	31.9901
Selenoh	40.3768	28.6126	28.1037	24.496	25.7413	36.2041	32.3643	28.8138
Sgta	40.3482	35.9449	36.4816	36.6561	34.0461	35.9495	37.5916	35.5506
Sf3b2	40.3381	38.4679	36.9817	35.8118	37.6747	36.4633	38.5959	36.6499
Krtcap3	40.2859	35.7276	37.0114	34.1519	36.2082	35.2631	37.675	35.2077
Ubald2	40.262	31.075	34.4058	29.0052	28.9507	31.7088	35.2476	29.8882
Slfn2	40.2579	43.9197	33.6525	25.7313	27.9527	26.9005	39.2767	26.8615
Ubxn1	40.2163	33.8631	35.4807	36.016	37.5473	35.5202	36.52	36.3611
Cfd	40.1992	270.013	60.411	245.366	130.253	17.9662	123.541	131.195
Gm26827	40.1925	45.8576	29.6228	25.5267	35.3467	41.5002	38.5576	34.1246
Gm6055	40.1893	34.3484	36.9038	33.0773	52.951	46.2844	37.1471	44.1042
Stk39	40.1522	46.471	52.3036	56.3126	63.277	46.3333	46.3089	55.3077
Sptssa	40.151	39.9795	37.5456	35.8502	40.0807	43.0362	39.2254	39.6557
Lamtor4	40.1346	42.5325	36.9633	39.656	39.3056	38.5253	39.8768	39.1623
Jak1	40.1036	37.1832	34.1372	38.771	35.4847	32.5656	37.1413	35.6071
Rab24	40.1032	36.9526	41.933	32.32	38.2091	34.361	39.6629	34.9634
Slc5a8	40.1012	16.8271	21.6812	16.5527	17.1514	11.3293	26.2032	15.0111
Chp1	40.069	31.9063	35.7953	32.6488	44.6252	26.9954	35.9235	34.7565
Ssbp4	40.0596	42.8077	43.3958	36.7311	37.6685	32.5008	42.0877	35.6334
Gm20568	40.0379	30.265	25.8681	33.7317	23.5103	48.7676	32.057	35.3365
Grk2	40.0328	38.6105	39.0903	37.8013	39.4325	28.4423	39.2446	35.2254
Maf1	40.0285	38.741	37.3444	38.5985	46.6307	38.5825	38.7046	41.2706
Dnajc7	40.0085	42.6778	39.0324	45.6693	43.9883	55.4578	40.5729	48.3718
Plppr3	39.95	31.6734	34.6694	25.3936	33.3577	40.7316	35.4309	33.161
Noc2l	39.95	31.2344	29.5568	28.7152	26.2987	32.5266	33.5804	29.1802
Supt5	39.9467	35.0339	38.3245	45.0225	48.6149	33.905	37.7684	42.5141
Rfk	39.9391	53.3184	44.2888	48.5523	46.5732	34.1427	45.8488	43.0894
Tma7	39.8654	50.2301	49.7102	33.3594	45.7742	39.3062	46.6019	39.4799
Ctdsp1	39.8561	36.288	36.2817	34.7233	38.92	29.8666	37.4753	34.5033
Rbm17	39.8406	34.8865	32.3158	29.697	28.3247	35.251	35.681	31.0909
Psma2	39.8402	34.0904	30.3288	33.1838	33.2844	42.9454	34.7531	36.4712
Eif2s3x	39.8279	32.1764	33.6926	36.0088	34.338	42.7954	35.2323	37.7141
Anapc2	39.8204	32.3207	35.8936	39.3488	37.0388	29.4176	36.0116	35.2684
Sf1	39.7976	36.6618	39.6732	33.3099	35.5034	28.8728	38.7109	32.562
Ly6a	39.7959	49.2214	57.8823	60.3159	41.809	21.3152	48.9665	41.1467
Ube2i	39.7893	35.9017	33.7292	37.7454	42.6102	44.7115	36.4734	41.689
Smoc1	39.7893	39.2488	47.4545	49.89	39.6864	33.1677	42.1642	40.9147
Gm19658	39.7893	22.8084	12.9966	18.251	19.7781	23.6025	25.1981	20.5439
Commd3	39.7483	39.3867	36.3067	35.3628	37.8755	48.0083	38.4806	40.4156
Srp72	39.6668	37.7307	35.7638	33.482	34.9508	41.5414	37.7204	36.658
Slc35a4	39.652	30.064	30.1507	31.3937	30.1065	26.8527	33.2889	29.451
Gm16984	39.6446	36.6198	36.215	36.6697	44.0151	49.1816	37.4931	43.2888
Tmem132a	39.6405	29.4565	35.8205	27.6302	30.2314	27.5214	34.9725	28.461
Cdc16	39.6085	33.0935	31.6614	31.3945	30.5659	35.449	34.7878	32.4698
Prr13	39.6059	43.7021	44.079	38.8138	39.6797	41.1685	42.4623	39.8874
Psmd6	39.5804	36.4288	32.0984	34.567	32.2489	45.5335	36.0359	37.4498
Carhsp1	39.5776	39.372	38.8032	44.3462	47.153	36.4365	39.251	42.6452
Sptan1	39.5742	43.6697	39.5416	46.8475	34.7921	28.7685	40.9285	36.8027
Mmadhc	39.5717	34.4655	31.1995	32.8599	33.9703	37.0024	35.0789	34.6109
Gm16062	39.5261	42.2277	38.1244	35.1172	34.073	49.9706	39.9594	39.7203
Cs	39.5104	29.2241	35.5526	28.531	30.7187	28.7605	34.7624	29.3368
Vmac	39.4808	35.9274	36.1519	46.7645	49.8928	56.0104	37.1867	50.8892
Dld	39.4338	38.6181	36.983	37.4655	38.1963	42.0961	38.345	39.2526
Dynll1	39.4292	31.2278	36.5262	27.5404	28.9134	34.1623	35.7277	30.2054
Josd2	39.4145	32.2392	28.7984	26.6472	27.0813	29.1236	33.484	27.6174
Cgnl1	39.3992	44.729	47.4574	54.1153	53.948	48.1796	43.8619	52.081
Mob1a	39.3627	37.6497	39.2825	41.2605	37.9318	41.1728	38.765	40.1217
Usp22	39.352	36.7999	36.5443	35.1815	30.7004	29.8839	37.5654	31.922
Col4a1	39.3329	27.529	25.8445	20.1499	21.4223	14.7372	30.9022	18.7698
Sft2d2	39.2896	31.7751	43.1973	37.3088	47.169	31.0584	38.0873	38.5121
Slc31a2	39.253	39.3832	54.5497	71.5451	90.2858	67.1981	44.3953	76.343
Ahcy	39.2488	22.1269	28.5245	23.1532	21.2447	24.6836	29.9667	23.0272
Anp32e	39.2392	33.5686	33.1669	31.0264	27.1714	40.9197	35.3249	33.0392
Rpsa-ps7	39.1913	28.0079	22.6302	25.5116	21.2028	30.074	29.9431	25.5961
Pycr2	39.1678	26.4026	27.1164	27.6118	35.2168	41.6541	30.8956	34.8276
Ogfr	39.16	45.0632	38.6589	34.5162	38.3489	33.4371	40.9607	35.434
Retreg3	39.1407	42.1235	39.5896	45.4644	44.7102	45.273	40.2846	45.1492
Myc	39.139	34.5731	27.358	23.4728	21.5561	27.5381	33.69	24.189
Vdac2	39.1276	38.5277	41.0763	36.5728	41.0638	38.5592	39.5772	38.7319
Gm10250	39.1124	55.5068	40.5176	57.2926	46.2447	55.4119	45.0456	52.9831
Fam32a	39.0844	34.7131	32.0006	36.1111	34.0476	36.1986	35.266	35.4525
Nsun2	39.018	27.2607	29.1956	27.5326	25.7302	36.3031	31.8248	29.8553
BC002163	39.0159	39.4678	66.8433	37.2212	37.4327	67.9725	48.4424	47.5422
Tmem183a	39.0044	29.5305	29.6628	26.4756	32.8664	30.6548	32.7326	29.9989
Erbin	38.9969	40.861	37.9032	41.8768	49.492	43.7114	39.2537	45.0268
Dazap1	38.981	31.8739	32.4914	30.493	30.8261	32.8432	34.4488	31.3874
Nrbp1	38.9564	32.695	29.7325	31.4665	32.2735	31.8222	33.7946	31.8541
Dalrd3	38.9443	43.9384	47.0231	53.6487	42.0567	40.7379	43.3019	45.4811
Copa	38.9282	38.9188	36.6768	37.2133	33.3802	33.5344	38.1746	34.7093
Ntan1	38.9073	37.8225	36.9652	35.5282	37.8348	42.0485	37.8983	38.4705
Tubb2a	38.8798	42.6436	45.7974	40.6178	33.9054	32.6581	42.4403	35.7271
Ndufb9	38.8785	34.6316	31.6027	36.7308	39.9303	54.8799	35.0376	43.847
Herpud1	38.8734	34.5297	46.1685	49.853	48.0147	51.3372	39.8572	49.735
Fus	38.8598	26.653	28.6269	27.9584	34.5889	27.5165	31.3799	30.0212
Zfp207	38.7889	42.8872	40.6912	37.9368	39.9179	48.8927	40.7891	42.2492
Mfsd1	38.7782	43.2634	36.3579	48.0509	41.4596	47.6625	39.4665	45.7243
Sfr1	38.7566	45.0459	38.7114	37.6245	46.1429	35.718	40.838	39.8285
Tmem259	38.7022	32.5691	33.8046	35.7452	39.8754	35.7636	35.0253	37.1281
Slc35f5	38.699	32.8758	31.2134	34.5686	39.011	42.4379	34.2627	38.6725
Dusp7	38.6949	27.1988	43.1398	37.5244	36.3606	44.534	36.3445	39.473
Pdcd6ip	38.6849	36.8481	41.2678	38.988	40.9559	34.4985	38.9336	38.1475
Pccb	38.6405	32.4439	30.5285	32.7538	34.8847	39.1589	33.871	35.5992
Smim7	38.6124	33.9114	39.5693	32.031	38.7206	39.5495	37.3644	36.7671
Ccng1	38.5657	43.2151	50.9266	41.5692	36.5589	65.6621	44.2358	47.9301
Gar1	38.5496	26.6275	24.2997	21.307	22.8245	30.8937	29.8256	25.0084
Gm17092	38.5447	17.8038	22.6928	20.1731	24.1473	21.7497	26.3471	22.0234
Gm24270	38.5328	74.2023	66.4268	47.3428	89.7823	45.7142	59.7206	60.9464
Ppp6r1	38.5012	29.0434	35.028	37.5119	41.5616	36.9617	34.1909	38.6784
Ndufa7	38.4985	33.9529	32.7047	36.1675	38.2606	44.1888	35.052	39.539
Gas1	38.4791	24.881	32.6414	18.1361	34.6435	19.7688	32.0005	24.1828
Hacd3	38.4776	46.1851	42.3352	37.7869	38.7477	42.5285	42.3326	39.6877
2900097C17Rik	38.4681	36.943	38.883	36.2733	41.7876	35.7097	38.098	37.9236
Sfn	38.4671	37.8688	53.125	38.8692	31.5862	24.2317	43.1536	31.5623
Rpl35a	38.4385	82.6	66.2102	69.9763	66.0542	89.9731	62.4162	75.3346
Gm15500	38.4382	43.3407	42.5353	44.6667	40.289	52.6951	41.4381	45.8836
Pgd	38.3691	36.2809	38.731	35.481	34.2566	35.6684	37.7937	35.1353
Hnrnpul2	38.3417	34.6921	33.6713	35.6996	31.231	28.4368	35.5684	31.7891
Fam168b	38.3316	31.7756	33.6016	32.6093	31.7487	32.2923	34.5696	32.2168
Odc1	38.3262	24.2653	19.5476	16.1675	18.6368	25.1716	27.3797	19.9919
Snx6	38.3094	35.0072	33.435	35.1644	32.9641	39.4532	35.5839	35.8606
Grtp1	38.2786	31.4333	33.4731	34.9432	37.1764	33.8549	34.395	35.3248
Tcf3	38.2466	27.1778	26.3224	23.9855	27.8187	27.4414	30.5823	26.4152
Gm28192	38.2294	38.6871	45.2095	41.7383	38.5902	40.6694	40.7087	40.3326
Tgoln1	38.1542	41.028	40.846	48.3939	44.1921	44.3493	40.0094	45.6451
Mt2	38.1314	63.5668	56.09	74.5005	90.5152	37.6676	52.5961	67.5611
Ap1m2	38.0925	32.2963	31.6056	34.2617	37.7391	34.5274	33.9982	35.5094
Mrps24	38.0794	43.2763	33.9158	43.3803	38.2442	47.3558	38.4238	42.9935
Ubtf	38.0476	32.637	32.1337	34.7751	32.5274	31.6169	34.2727	32.9731
Retnla	38.0423	72.4162	13.9729	50.7572	20.5045	20.3523	41.4771	30.538
Gdi2	38.0173	39.3892	37.7119	35.9959	36.6981	38.4831	38.3728	37.059
Ptk7	38.0067	27.6595	36.9024	31.8605	39.436	30.0236	34.1896	33.7734
Dvl1	37.9543	36.6984	37.9933	38.764	42.9311	30.2318	37.5487	37.309
Lmna	37.9354	36.5948	50.0591	38.7817	34.4212	21.5517	41.5298	31.5848
Cd63	37.9284	51.6116	46.0045	59.1206	58.3756	50.069	45.1815	55.8551
Mrpl41	37.9253	31.1256	31.7547	35.859	39.0607	44.0154	33.6019	39.645
Egln2	37.9135	33.9698	33.8777	50.0515	52.0288	42.5755	35.2536	48.2186
Ltbr	37.9046	34.1799	35.0053	29.0794	37.4894	34.9078	35.6966	33.8255
Gm15629	37.875	22.1106	18.6302	19.2753	18.1577	25.8069	26.2053	21.0799
Cwc15	37.8644	46.7701	42.9385	40.8245	42.9995	45.9086	42.5243	43.2442
Copb1	37.8554	37.6211	35.1294	44.9595	44.3732	44.3799	36.8686	44.5709
Atp6v1e1	37.853	47.266	48.8504	55.5466	56.6131	44.9909	44.6565	52.3835
Krcc1	37.8404	49.1035	41.3562	35.642	36.085	42.8577	42.7667	38.1949
Eif3d	37.8366	26.3128	28.7408	24.9865	27.4238	35.7596	30.9634	29.39
Celsr2	37.8366	34.3876	40.1054	38.737	34.8789	30.7402	37.4432	34.7853
Rrbp1	37.8206	42.3515	48.0056	37.5531	41.2648	27.8675	42.7259	35.5618
Sec24c	37.7811	33.1674	35.1979	31.6609	31.6614	30.5669	35.3822	31.2964
Fermt2	37.7626	33.0081	38.3128	35.2978	39.3029	38.8307	36.3612	37.8105
Rhoa	37.7589	41.056	40.2736	36.9096	38.0143	34.721	39.6962	36.5483
Acads	37.7516	38.4948	36.9315	32.706	33.0297	35.0261	37.726	33.5872
Grsf1	37.7395	32.6899	36.5938	35.939	42.6653	41.3809	35.6744	39.9951
Rnf114	37.7132	39.9776	37.1127	34.6028	38.2921	29.754	38.2679	34.2163
Ndufa5	37.688	47.1791	36.9789	40.879	36.0347	48.9653	40.6153	41.9597
Naa38	37.6344	49.4017	42.0952	43.3586	32.5839	49.3538	43.0438	41.7654
Gm43401	37.6281	40.9422	38.4399	40.6379	45.8938	33.5398	39.0034	40.0238
Atp6v0e	37.5726	33.7322	37.0161	39.4991	40.8697	48.3356	36.107	42.9015
Flot1	37.5488	38.5557	36.9561	38.4306	44.2239	41.1425	37.6869	41.2657
Itga6	37.5391	42.413	45.7765	41.2564	48.2663	55.7023	41.9096	48.4083
Rabggtb	37.4982	34.981	36.8352	26.9742	27.7147	47.4723	36.4381	34.0538
Slc25a1	37.4688	36.4991	28.5936	29.097	29.85	36.9406	34.1872	31.9625
Btn1a1	37.4593	75.6276	19.1588	22.5151	14.3294	11.2062	44.0819	16.0169
Cacybp	37.4485	38.5625	36.3958	30.5609	27.3604	42.8704	37.469	33.5972
Ifrd2	37.446	29.43	27.4322	26.1292	25.0564	26.2209	31.4361	25.8022
Papln	37.4344	55.2289	52.4106	79.0167	49.8086	23.8474	48.358	50.8909
Saa2	37.3984	41.0555	77.3617	23.6488	63.1852	97.7179	51.9385	61.5173
Rnf10	37.3522	33.8719	34.9585	32.3091	37.1606	30.8397	35.3942	33.4365
1110004F10Rik	37.3412	36.1053	35.6144	37.4255	40.009	38.6447	36.3536	38.6931
Tmem223	37.3157	68.9055	55.2817	68.9066	46.9797	83.2325	53.8343	66.3729
Cbx1	37.3086	37.1531	36.4236	38.4182	34.253	43.6884	36.9618	38.7866
Stap2	37.2972	47.362	44.9525	45.8335	52.0148	50.2436	43.2039	49.364
Wdr6	37.2612	28.92	37.0749	35.9114	36.2781	35.6328	34.4187	35.9408
H2-Ab1	37.2405	50.0233	36.8219	30.6843	29.0511	13.8432	41.3619	24.5262
Aldh7a1	37.182	23.6553	21.232	34.3937	25.7915	27.1406	27.3564	29.1086
Rad23a	37.1814	29.6954	35.0694	28.5876	28.6407	34.5955	33.9821	30.6079
Gm28033	37.1781	16.3935	18.6826	9.36993	18.954	20.3571	24.0847	16.227
Cdkn2aipnl	37.1576	29.7897	30.2279	40.3357	39.1472	57.272	32.3918	45.585
Adipor1	37.1343	36.1343	36.6042	36.0521	38.2476	32.9279	36.6242	35.7425
Csde1	37.1115	35.2953	35.1236	35.9987	36.3642	47.1622	35.8435	39.8417
Gm10060	37.1008	23.9257	21.5438	76.9854	28.6872	63.7175	27.5234	56.4634
S100a16	37.0702	62.5327	64.8247	58.9662	67.3062	31.6534	54.8092	52.642
Ccdc152	37.0644	42.4445	44.4639	38.0207	46.4779	38.9925	41.3243	41.1637
Tbcb	37.0631	35.4701	32.7528	29.3808	30.5999	30.5901	35.0953	30.1903
Calml3	37.0312	9.8292	13.1124	13.9263	18.6473	29.6014	19.9909	20.725
4930404A12Rik	37.0089	31.2537	34.5383	22.2713	35.5095	29.4416	34.267	29.0741
Slc35a1	36.9972	42.4673	44.2363	49.7419	54.2087	62.176	41.2336	55.3756
Cdc123	36.9972	28.9147	28.0535	28.3127	31.8218	39.5839	31.3218	33.2395
Manf	36.9801	47.8409	42.4404	29.7881	30.3351	33.1418	42.4205	31.0883
Gm10698	36.9698	30.7786	27.2196	28.4449	30.5022	30.1986	31.656	29.7152
Twf1	36.9178	33.9143	33.246	29.6303	41.7808	43.3615	34.6927	38.2575
Mrpl10	36.8633	35.9928	42.703	39.3932	36.8206	42.989	38.5197	39.7343
Tmem234	36.8374	34.4598	32.4361	34.9659	38.2452	33.6048	34.5778	35.6053
Gm2000	36.8118	32.4924	34.2583	28.7036	28.1116	46.6351	34.5208	34.4834
Yeats4	36.8001	33.853	30.561	25.4279	31.2641	32.7522	33.738	29.8148
Selenok	36.7319	44.5252	38.4124	34.582	36.7454	38.189	39.8898	36.5055
Hmgb3	36.7044	26.9899	26.8056	24.642	31.6127	32.3673	30.1667	29.5407
Tuba1a	36.6975	26.677	24.6476	16.9126	25.7346	26.4267	29.3407	23.0246
Stk25	36.6093	37.5709	40.4939	40.9517	38.019	32.7443	38.2247	37.2383
Drg1	36.6061	34.796	34.9605	38.4503	34.8732	49.4891	35.4542	40.9376
Tmem179b	36.6061	35.5032	41.389	41.9418	34.9921	34.1408	37.8328	37.0249
Fads2	36.6061	42.3595	46.3577	30.4388	33.9965	42.8166	41.7744	35.7506
Napa	36.5965	33.8783	39.1087	39.1072	46.9195	34.6583	36.5278	40.2283
Gm26787	36.576	30.4143	30.4821	30.7728	38.3445	30.4591	32.4908	33.1922
Smpdl3a	36.5175	32.4854	32.3288	39.2475	51.9882	51.1047	33.7772	47.4468
Ddx6	36.4808	40.4585	40.935	42.496	41.6399	40.5716	39.2914	41.5692
Pus1	36.3962	22.2892	26.2356	23.2305	25.6662	30.565	28.307	26.4873
Use1	36.3901	42.6396	40.7969	40.7496	36.8068	36.6246	39.9422	38.0603
Abhd11	36.3617	31.3379	31.7454	31.0605	35.0283	26.9072	33.1484	30.9987
Mrpl28	36.3409	36.0658	35.6683	36.9583	38.4849	44.1029	36.025	39.8487
Gm43305	36.3396	38.2734	0.0596172	56.2958	0.0907254	20.342	24.8909	25.5762
Prdx6	36.3089	33.9883	35.1147	31.0823	34.1125	32.2149	35.1373	32.4699
Pmpca	36.2898	31.8606	29.8316	32.6446	31.0205	31.7303	32.6607	31.7985
Gm7730	36.2836	33.1482	29.6287	26.5495	29.0573	39.1513	33.0202	31.586
Sap30l	36.2563	48.3688	36.099	43.5299	40.1147	40.9922	40.2414	41.5456
Agrn	36.2513	48.2961	50.1152	35.9224	40.8721	23.4833	44.8875	33.4259
Sec62	36.2437	40.0194	37.9243	40.9886	38.5453	45.0199	38.0625	41.5179
Nifk	36.2335	40.2956	34.9375	35.1565	32.1206	42.6234	37.1555	36.6335
Wdr26	36.2113	37.6397	35.7514	35.9719	39.2148	39.1447	36.5341	38.1104
Phykpl	36.2042	38.9733	37.9802	34.2963	35.4927	44.8083	37.7192	38.1991
Crebzf	36.1983	36.5025	36.3804	38.7907	38.0897	36.6983	36.3604	37.8596
Zfp692	36.1772	33.6222	36.4451	43.3947	38.4102	43.8046	35.4148	41.8698
Shf	36.1694	60.809	62.983	44.9561	54.3212	39.3239	53.3205	46.2004
Ndst1	36.1684	32.0069	36.5753	39.0923	43.1188	31.3951	34.9169	37.8687
Fkbp2	36.1597	42.2833	35.5424	35.9805	33.9786	32.5714	37.9952	34.1768
Rnf149	36.116	33.1337	29.7376	35.0867	31.8171	39.3821	32.9957	35.4287
Uqcc3	36.1157	40.4946	33.9821	37.7993	36.7076	31.0582	36.8641	35.1883
Rpl17-ps10	36.1114	46.2564	47.0374	46.6774	38.7277	49.9679	43.1351	45.1244
Ercc2	36.1014	29.7678	34.8383	39.7986	48.5169	33.2744	33.5692	40.53
Rab6a	36.0857	38.0992	41.1337	39.2813	45.1785	36.4706	38.4395	40.3101
Tab2	36.0691	31.6969	37.761	34.7343	40.4847	32.8255	35.1756	36.0148
Papola	36.0649	34.4078	33.9789	31.1522	32.4187	37.3514	34.8172	33.6408
Chchd10	36.0251	29.8519	29.9237	30.3836	32.0594	23.6346	31.9335	28.6925
Triap1	36.0005	37.5183	33.9766	35.3853	35.3298	31.391	35.8318	34.0354
Gm12411	35.9998	34.2126	24.7553	31.1012	29.6672	32.5618	31.6559	31.11
Arpc4	35.9989	30.5128	36.9626	31.8182	33.8086	31.7955	34.4914	32.4741
Ywhag	35.9905	29.8661	38.6785	30.0274	27.5419	27.0216	34.845	28.197
Tfrc	35.8959	33.683	25.5988	28.607	29.1987	39.1654	31.7259	32.3237
Gars	35.8843	27.8464	30.9878	23.1872	26.1431	30.5231	31.5729	26.6178
Mcam	35.8685	24.2233	27.5721	25.2401	30.2473	27.8072	29.2213	27.7648
Vcp-rs	35.8682	30.4977	32.468	30.5072	32.047	30.8657	32.9446	31.1399
Gm10177	35.8641	43.1992	32.7646	40.316	33.0415	54.4952	37.276	42.6176
Tmem165	35.8565	39.983	38.3854	36.5644	43.9429	44.2652	38.0749	41.5908
Spop	35.8355	42.0659	44.7261	52.0231	45.5761	47.6058	40.8758	48.4017
Qsox1	35.818	21.0105	17.6062	20.8631	17.7218	18.6661	24.8116	19.0837
Gm11702	35.8103	0	56.3184	0	0	20.2307	30.7096	6.74356
Gm37804	35.8031	72.6471	62.6623	70.3824	99.3788	58.6948	57.0375	76.152
Szrd1	35.7864	35.1818	35.819	36.1211	32.6782	32.6707	35.5957	33.8233
Gm15929	35.7863	93.7863	92.2595	96.6144	103.929	36.7916	73.9441	79.1116
Mpc1-ps	35.7742	52.1613	35.9309	57.5143	50.659	45.9665	41.2888	51.38
Gm26741	35.7646	31.6565	19.4699	45.4926	28.7579	40.6474	28.9637	38.2993
Trim11	35.7625	36.3222	39.1881	23.9954	22.8084	22.9013	37.091	23.235
Usp19	35.7595	30.0471	31.9929	30.5538	32.4327	30.2501	32.5998	31.0789
Abce1	35.7129	28.8006	27.7147	25.7389	24.9648	37.0911	30.7428	29.2649
Col9a2	35.6895	58.6672	55.277	53.6511	55.4842	48.951	49.8779	52.6954
Dhrs4	35.6878	31.4599	35.5615	34.8728	48.4333	34.9112	34.2364	39.4058
Mrpl43	35.6428	24.8492	24.3856	26.1569	27.4584	22.7755	28.2925	25.4636
Crispld2	35.5754	81.724	96.9495	76.356	51.4223	18.6629	71.4163	48.8137
Amfr	35.5475	35.8738	38.6793	34.1345	40.1283	31.6435	36.7002	35.3021
Bag6	35.5459	29.6112	34.8541	33.2885	33.8154	36.4458	33.3371	34.5166
Gm9823	35.5426	32.4863	37.1747	31.9093	34.4303	29.882	35.0679	32.0739
Dtx3	35.5102	51.3222	46.7984	60.224	55.403	37.8106	44.5436	51.1459
Snu13	35.4606	32.5628	28.9993	29.0096	27.4198	44.1754	32.3409	33.5349
Cul1	35.4509	41.3166	40.0288	37.4055	45.6867	45.0794	38.9321	42.7239
Pea15a	35.4352	38.9267	43.4071	41.2597	41.5015	31.3578	39.2563	38.0397
Lurap1l	35.4002	47.5766	38.7057	38.3159	34.7924	36.6356	40.5608	36.5813
Nsmce1	35.3942	28.6424	25.716	33.3679	34.9987	32.2108	29.9176	33.5258
Ski	35.3918	35.0507	38.9281	34.0107	37.54	24.9635	36.4569	32.1714
Ppp1r37	35.3815	34.4623	34.862	36.6809	47.9247	28.3033	34.9019	37.6363
Trmt112	35.3295	28.7984	33.7791	28.014	30.2527	27.624	32.6357	28.6302
Gm45875	35.2703	25.5664	30.7469	31.0971	49.5086	36.1044	30.5278	38.9034
Tnfaip1	35.2652	39.6463	37.3684	34.8053	30.1681	37.2884	37.4266	34.0873
Rpl21-ps15	35.2419	33.1944	28.2624	29.4251	22.1327	37.5713	32.2329	29.7097
Rab4a	35.2102	23.5126	25.86	30.0008	39.2889	31.3029	28.1943	33.5309
Rap1a	35.209	38.9747	33.137	31.5709	36.9484	43.6213	35.7736	37.3802
Psmd13	35.2024	29.0977	29.9776	32.0969	38.4581	36.1001	31.4259	35.5517
Nr1h2	35.1982	36.0423	38.9173	47.7112	44.9947	33.2678	36.7193	41.9912
Tbc1d20	35.1492	31.0813	33.1338	31.3784	36.2085	31.7269	33.1214	33.1046
Pdlim4	35.1404	10.4893	24.0927	12.4737	19.7685	42.7499	23.2408	24.9974
Map7d1	35.1076	30.7581	31.7037	23.4731	23.6355	24.4884	32.5231	23.8656
Ass1	35.1049	31.8228	32.154	24.8167	33.2128	23.0532	33.0272	27.0276
Cox6c	35.0975	36.0961	29.4982	31.6481	39.566	45.4739	33.564	38.896
Fastk	35.0823	26.6376	30.8584	25.1008	28.9513	25.8834	30.8594	26.6452
Arrdc1	35.0748	48.632	40.7691	44.4023	42.5447	36.8166	41.492	41.2545
Erf	35.0635	22.0338	23.6463	25.9604	29.2902	20.6143	26.9145	25.2883
Qdpr	35.0604	29.3763	24.0742	26.2106	26.1413	25.9197	29.5036	26.0906
Ufc1	35.0588	39.1544	31.9138	31.0267	37.1939	35.1115	35.3757	34.444
Rras	35.0224	55.2788	47.8202	67.3231	51.6375	23.9087	46.0405	47.6231
Hist1h1c	35.0222	25.9144	39.8561	33.4434	54.2377	39.7299	33.5976	42.4704
Ppp1r9b	35.0182	41.9143	41.8909	44.2766	41.6817	32.7169	39.6078	39.5584
Inppl1	35.0101	29.5437	34.6615	40.0065	44.9281	29.1007	33.0718	38.0118
Atxn7l3b	34.9972	41.8283	39.4712	38.9823	43.745	33.2175	38.7655	38.6483
Pycrl	34.9932	28.7224	26.3425	30.0286	26.8386	33.9857	30.0194	30.2843
Pole3	34.9911	32.4014	31.0643	33.7758	30.1035	35.126	32.8189	33.0018
1110008P14Rik	34.9552	39.3956	49.1544	41.5031	53.6117	37.2728	41.1684	44.1292
Sh2b1	34.935	31.1944	33.5513	41.6128	39.4506	34.6494	33.2269	38.5709
Sap30	34.8815	20.1231	20.8077	18.7844	22.1077	35.4707	25.2708	25.4542
Esrp2	34.8559	31.4575	30.3742	33.7214	38.0216	29.548	32.2292	33.7637
Anxa3	34.8426	24.6781	26.0657	22.0249	20.0727	45.215	28.5288	29.1042
Son	34.827	32.1338	33.4607	34.5516	34.3378	32.4562	33.4739	33.7819
Ddrgk1	34.8232	40.1185	33.0859	32.9332	33.9427	32.4642	36.0092	33.1134
Mrps7	34.8041	33.2776	32.7486	34.6434	31.1205	41.7697	33.6101	35.8445
Paip2b	34.7859	25.7432	27.3834	27.6173	31.5771	41.6461	29.3042	33.6135
Yipf3	34.7303	31.4478	37.2587	36.4749	35.0083	35.4206	34.4789	35.6346
Clic6	34.7216	93.0336	82.1765	149.819	113.753	48.0522	69.9772	103.875
Nudt16l1	34.7176	32.8712	35.4981	35.2325	35.6118	35.4951	34.3623	35.4464
Fh1	34.696	33.3477	27.4069	30.4169	22.9997	33.5536	31.8169	28.99
Ier5	34.6954	35.3992	32.818	23.696	33.4646	26.39	34.3042	27.8502
Ipo5	34.6785	25.8483	25.6199	24.8824	22.0967	29.0923	28.7156	25.3571
Pld3	34.6782	33.5047	33.5996	37.1003	35.0818	31.4129	33.9275	34.5317
Wwc1	34.6688	43.5685	43.2109	43.7969	42.2568	42.4404	40.4827	42.8313
Timm23	34.6385	31.0064	36.1517	28.5064	30.3095	34.3899	33.9322	31.0686
Mbd2	34.6243	28.3087	31.281	27.9314	34.5702	27.7678	31.4047	30.0898
Aco1	34.6236	30.0378	31.5587	33.0115	34.4512	30.427	32.0733	32.6299
Emc3	34.6075	30.202	32.3438	31.7145	34.2086	36.1889	32.3844	34.0373
Gosr2	34.6055	32.6465	32.766	40.6241	36.2831	39.3216	33.3393	38.7429
Lxn	34.5913	31.1782	35.7463	28.8703	31.5984	37.9526	33.8386	32.8071
Gm2962	34.5906	36.8855	35.2893	21.6847	29.108	47.3615	35.5884	32.718
Gm45095	34.5885	20.9114	34.9133	40.0177	27.3117	27.4787	30.1377	31.6027
Sgk1	34.5306	24.3345	39.3237	27.4642	33.4933	54.1702	32.7296	38.3759
Midn	34.5281	25.3268	28.9181	21.0938	21.7309	20.1377	29.591	20.9874
Ppdpf	34.5237	31.7318	33.3377	27.4028	34.5599	29.8826	33.1978	30.6151
Gm1821	34.5181	50.141	55.4012	41.5089	41.0249	30.319	46.6868	37.6176
Pex5	34.5126	25.9935	25.8008	24.0904	33.976	27.2362	28.769	28.4342
Nsfl1c	34.5114	27.0264	30.417	27.7314	27.4635	32.7954	30.6516	29.3301
Kctd14	34.4964	17.0064	18.3915	28.4075	44.9051	68.7811	23.2981	47.3646
Pdap1	34.4775	26.0296	27.6789	23.6326	26.4959	30.9257	29.3953	27.0181
Ubxn4	34.4336	31.5837	35.6087	28.362	31.3663	36.9128	33.8754	32.2137
Rnaseh2c	34.4183	30.9135	26.7257	31.6796	31.6306	38.9066	30.6858	34.0723
Wnt5b	34.4131	46.4381	33.714	21.1152	15.6403	23.1776	38.1884	19.9777
Ube2s	34.3917	27.8381	24.3625	30.6545	28.868	34.7011	28.8641	31.4078
Sdc1	34.3573	26.1074	31.1033	23.828	28.0952	21.7933	30.5227	24.5721
Sub1	34.3473	30.5345	26.2918	25.5663	30.8763	41.4631	30.3912	32.6352
Ahcyl1	34.3353	32.3754	32.8113	32.9149	37.2621	39.9926	33.174	36.7232
Trappc1	34.3182	31.4898	36.1106	43.5196	33.4423	49.7944	33.9729	42.2521
Spag7	34.3182	29.0432	31.4405	32.9416	24.8196	34.8979	31.6006	30.8864
Gm17364	34.3182	13.6613	34.5973	27.4851	18.954	29.7279	27.5256	25.389
Me1	34.3182	51.8902	44.1493	34.0123	45.9271	30.182	43.4526	36.7071
Shmt2	34.263	25.1835	27.0173	23.8115	22.6059	28.975	28.8213	25.1308
Pabpc4	34.2472	28.993	27.1926	24.3027	19.8813	25.5589	30.1443	23.2476
Impdh2	34.2327	28.706	32.4147	26.6901	24.615	30.607	31.7845	27.3041
B230206H07Rik	34.2177	34.4985	41.3686	44.2211	48.4577	31.4252	36.6949	41.368
Sdhc	34.2126	33.8665	30.5666	30.4727	28.1686	29.4073	32.8819	29.3496
Dnajc8	34.2063	27.8337	30.1846	29.3618	28.2196	32.3073	30.7415	29.9629
Eif6	34.1743	29.1225	28.8374	28.7298	29.799	25.3834	30.7114	27.9707
Npdc1	34.1601	34.6002	35.4583	34.7508	36.7435	34.5465	34.7395	35.3469
Lgi4	34.1585	38.0013	39.3214	39.7167	48.3775	33.9235	37.1604	40.6725
Zfp706	34.1552	32.4053	31.9665	29.0206	31.3021	31.9109	32.8423	30.7446
Eif2b5	34.1375	24.6756	28.721	25.7548	29.2309	33.4231	29.178	29.4696
Gm10135	34.1367	25.371	42.703	36.7658	40.1645	36.929	34.0702	37.9531
Ubtd1	34.1216	24.5466	28.3505	25.3805	27.7064	27.8025	29.0062	26.9631
Gm20219	34.1109	17.3624	19.0801	21.1233	29.8425	25.5203	23.5178	25.4954
Lamp2	34.0787	37.2974	36.1446	37.5551	41.6227	36.6029	35.8402	38.5935
Gm10353	34.0688	30.4889	36.9383	34.6074	34.8967	28.5561	33.832	32.6868
Mrpl9	34.0262	29.0026	22.2283	29.3182	29.83	41.831	28.419	33.6597
Bax	33.9698	20.4711	24.7204	21.5175	28.864	29.1111	26.3871	26.4976
Nmt1	33.9283	31.2513	32.035	35.6793	35.2257	43.201	32.4049	38.0353
Gm7665	33.8946	38.4172	48.3104	41.1898	19.9113	36.0338	40.2074	32.3783
G430095P16Rik	33.8899	25.784	39.8008	36.3049	44.638	30.8483	33.1582	37.2637
Ctdnep1	33.8883	36.1529	38.3126	39.2867	33.6169	33.096	36.118	35.3332
Prpf19	33.8876	23.4483	23.3836	24.1378	24.2668	25.6756	26.9065	24.6934
Tmem250-ps	33.8714	27.5316	27.4081	23.2214	27.9845	24.8488	29.6037	25.3516
Prxl2a	33.8681	35.4674	35.3202	39.1783	34.9891	46.2464	34.8853	40.1379
Cyb5r3	33.8551	31.8106	34.4962	35.9136	34.0538	29.5336	33.3873	33.167
Cdk2ap2	33.8428	36.8554	32.0968	28.7558	31.4201	27.4746	34.265	29.2169
Irf2bp1	33.8412	24.3924	31.707	30.8282	34.1506	27.2648	29.9802	30.7479
Fam110a	33.8362	22.2394	26.4564	13.0423	12.4185	18.6375	27.5106	14.6994
Fen1	33.8176	18.7625	23.573	18.941	19.8618	27.5879	25.3844	22.1303
Gm7964	33.8035	27.5526	31.237	28.787	26.9043	31.8758	30.8644	29.189
Hspb8	33.7903	8.57508	12.9788	10.6558	10.0311	27.4888	18.448	16.0586
Api5	33.767	32.1595	30.6265	30.815	31.0771	33.416	32.1843	31.7694
Irf3	33.7665	32.6347	36.7355	38.9911	39.3839	32.1469	34.3789	36.8406
Gm45760	33.7405	25.2803	34.9468	27.9647	29.9946	30.6548	31.3225	29.538
Med22	33.7295	28.3054	28.5356	27.4284	33.8592	27.9904	30.1902	29.7594
Stt3a	33.7199	30.922	31.4132	29.8263	25.7494	35.8391	32.0184	30.4716
Dynlt3	33.7143	44.5222	41.736	43.7884	44.7215	41.0755	39.9908	43.1951
Aimp2	33.6958	23.0739	28.9162	24.1465	21.2459	26.0504	28.5619	23.8143
Vapa	33.65	33.8011	35.81	33.7446	37.843	36.1638	34.4204	35.9171
Txndc12	33.6328	37.1092	35.7343	35.214	35.3338	33.54	35.4921	34.6959
Msl1	33.6213	32.8233	31.893	33.8745	33.5751	34.6174	32.7792	34.0224
Nsa2	33.6091	35.203	28.8782	31.9406	30.3265	39.5972	32.5634	33.9548
Akt1s1	33.6033	30.962	29.2239	34.5223	36.2792	34.1709	31.2631	34.9908
Mir703	33.5836	42.4126	43.8783	30.5339	32.3436	39.2735	39.9582	34.0503
Ndufs3	33.5724	30.8451	29.2333	30.3968	30.3891	35.0795	31.217	31.9551
Eif2b4	33.5568	29.8225	28.0634	29.5915	32.9927	26.7117	30.4809	29.7653
Pum2	33.5556	31.9471	31.0449	31.7431	31.3447	33.5328	32.1825	32.2069
Lman2	33.5325	31.7687	34.6602	29.3591	25.8608	29.2343	33.3205	28.1514
Dapk1	33.5211	23.1496	23.4948	20.1622	15.3197	22.0571	26.7218	19.1797
Otub1	33.5137	29.6823	32.2216	27.6393	34.6758	28.3388	31.8058	30.218
Fnta	33.5131	34.6812	30.6	34.8517	32.5088	36.1492	32.9314	34.5032
Hbp1	33.5076	29.9374	29.325	32.935	39.5186	36.986	30.9233	36.4799
Gm26586	33.4595	22.1524	36.944	29.1762	27.9586	38.1844	30.852	31.773
Nop56	33.4447	27.4039	27.1768	24.9731	26.9121	29.1511	29.3418	27.0121
Isyna1	33.4354	45.91	53.5014	34.0456	46.2647	30.1417	44.2823	36.8173
Farsb	33.4275	26.9555	29.3597	28.1527	27.1289	45.1453	29.9142	33.4756
Ndufs5	33.4137	32.4821	19.117	25.6257	30.4146	18.2876	28.3376	24.776
Mcm5	33.37	17.1449	19.963	16.6927	17.0316	19.9733	23.4926	17.8992
Pitpnb	33.3596	30.6705	33.7544	28.6342	32.1944	34.9978	32.5948	31.9421
Snrpd1	33.3594	31.4449	25.9783	24.7235	19.2311	31.2018	30.2609	25.0521
Cops9	33.3338	31.6278	29.4467	29.4037	32.5468	36.1318	31.4694	32.6941
Kmt5a	33.3332	34.659	35.842	28.8143	37.3724	28.9512	34.6114	31.7126
Gng5	33.3294	31.9807	33.4417	29.5392	30.7241	35.407	32.9173	31.8901
Mcm7	33.3102	20.0901	21.5219	20.2014	18.9626	23.6543	24.9741	20.9394
1700123O20Rik	33.2955	27.1447	25.7468	29.8908	30.7379	36.5992	28.729	32.4093
Srsf11	33.2862	34.763	33.2331	35.9763	36.4225	39.5229	33.7608	37.3072
Galk1	33.2605	34.0696	35.7174	40.5613	33.729	41.2355	34.3492	38.5086
Tfg	33.2601	33.4308	34.0829	32.3385	30.2173	38.5318	33.5913	33.6959
C1qtnf12	33.1626	32.8351	29.8337	36.481	37.4641	36.5841	31.9438	36.843
Nisch	33.1516	28.8197	30.2741	30.9289	30.4086	23.6707	30.7485	28.3361
Snrpert	33.1292	21.153	20.7137	16.7651	18.3426	22.348	24.9986	19.1519
Lrp10	33.0956	31.5382	36.3688	33.5378	34.2982	26.2106	33.6675	31.3488
Cnp	33.0954	36.1928	31.4336	30.0085	34.1892	65.9023	33.574	43.3666
Bgn	33.071	36.9318	49.2238	36.0454	24.1284	24.5508	39.7422	28.2415
Gabarapl1	33.051	42.7551	36.8268	44.1937	44.066	35.6434	37.5443	41.301
Cxxc1	33.0388	26.5387	27.747	31.2595	28.7715	28.7363	29.1082	29.5891
Nipsnap2	33.0121	30.1164	28.2254	26.2004	29.2788	27.6814	30.4513	27.7202
Mybbp1a	32.9758	33.5611	33.7572	32.2727	27.6913	34.8799	33.4314	31.6146
Dhx9	32.9733	25.0845	27.6727	27.5202	29.4406	35.6041	28.5768	30.855
Rnf167	32.9445	38.4384	37.8684	40.0574	37.0512	34.2898	36.4171	37.1328
Dnaja1	32.9302	38.0382	35.2534	31.0957	30.6551	39.1916	35.4073	33.6474
Gm17661	32.8777	24.0439	23.2494	19.656	33.6961	25.5056	26.7237	26.2859
Pdcd6	32.8735	31.3559	29.4465	30.8313	29.784	30.3989	31.2253	30.338
Ndufb1-ps	32.8598	30.4553	27.5674	30.1138	28.9982	36.724	30.2942	31.9453
Psmd14	32.8417	26.5436	26.7827	23.987	26.0114	35.3434	28.7227	28.4473
Txlna	32.7525	28.8941	32.5489	33.0337	31.2805	32.2094	31.3985	32.1746
Gna12	32.7108	23.5825	25.6685	22.6458	22.3054	22.4752	27.3206	22.4755
Gm43863	32.706	24.5903	29.6747	26.0346	31.1024	31.697	28.9903	29.6113
Etv5	32.6984	24.7401	24.3819	24.4226	29.2141	29.0093	27.2735	27.5486
Spin1	32.6957	33.3265	30.8801	30.3371	32.0592	30.4962	32.3007	30.9642
Slc41a1	32.6787	37.4462	32.6184	35.1418	38.2245	31.8477	34.2478	35.0713
Mxd4	32.6771	39.0639	37.2697	42.1498	43.8917	30.1245	36.3369	38.722
Eif2b2	32.6736	27.2907	28.6499	30.6359	36.1384	31.8432	29.5381	32.8725
Qtrt1	32.6542	19.2934	21.4128	23.5706	23.6902	32.2153	24.4535	26.492
Rnf11	32.6518	39.5937	37.7712	34.4149	34.6268	33.4653	36.6722	34.169
Ncbp2	32.6358	33.0716	33.5016	31.0244	27.284	36.0536	33.0697	31.454
Rbmxl1	32.6108	27.5644	27.1586	25.1545	22.6107	28.8791	29.1112	25.5481
Wdr55	32.5986	27.2154	27.3522	30.0818	25.5198	33.1492	29.0554	29.5836
Tmub2	32.5915	35.6869	35.0151	36.525	33.7954	36.0319	34.4312	35.4508
Cops5	32.5868	28.5995	26.8018	28.3039	29.0199	34.6199	29.3294	30.6479
Zfand6	32.5622	34.2562	32.182	43.5989	51.3878	49.2349	33.0001	48.0738
Polr2k	32.5583	27.7429	33.0537	27.1007	25.6973	36.5384	31.1183	29.7788
Tmed1	32.5334	27.909	27.1567	33.5763	29.7974	34.4308	29.1997	32.6015
Trim46	32.5323	28.1959	26.1976	20.8273	20.6335	18.9705	28.9753	20.1438
Elp3	32.5273	27.2279	21.3088	23.4017	21.1765	28.3337	27.0213	24.304
Ftsj3	32.465	27.0618	26.2019	30.3415	27.4264	41.5978	28.5762	33.1219
Yif1b	32.4299	25.0413	24.3435	25.2761	25.8654	26.4231	27.2716	25.8549
Aprt	32.4129	31.3051	36.0309	35.8134	25.139	33.8247	33.2496	31.5924
Rnaseh2a	32.3916	24.2469	25.7548	24.6347	23.3347	31.374	27.4644	26.4478
Irf2bp2	32.3186	24.3967	33.2853	25.6928	24.1552	34.8246	30.0002	28.2242
Gm26728	32.3158	24.178	26.0963	36.4692	30.5095	25.7151	27.53	30.8979
Sod1	32.2955	33.3734	30.3689	32.7631	36.2657	38.4434	32.0126	35.8241
Atp5l2-ps	32.265	19.5461	17.5648	23.0644	17.8605	22.3705	23.1253	21.0985
Pcyox1	32.2308	35.3598	36.1428	39.0664	40.6059	33.1148	34.5778	37.5957
Hsdl2	32.2186	24.1768	28.8404	31.1209	29.0923	35.0269	28.412	31.7467
Pfdn6	32.2183	39.2456	32.8237	34.8345	34.8894	38.925	34.7625	36.2163
Mrps23	32.2063	27.9321	31.936	34.4813	30.0349	40.4458	30.6915	34.9873
Rela	32.1733	28.0163	33.0837	28.7247	25.7286	22.8412	31.0911	25.7648
Ppp4c	32.1725	30.4435	30.5368	32.5472	36.7392	29.89	31.0509	33.0588
Zfp740	32.1589	25.4646	28.7902	31.786	41.2588	43.5967	28.8045	38.8805
Erlin2	32.1379	28.1297	29.4357	29.5825	27.3726	27.8593	29.9011	28.2715
Dnmt1	32.1302	19.8403	24.2719	19.79	19.563	20.6887	25.4141	20.0139
Ngdn	32.089	35.219	31.5785	26.5669	30.2907	34.9528	32.9622	30.6035
Stx16	32.0835	31.4051	29.4998	27.3577	28.7037	26.1191	30.9961	27.3935
Glyr1	32.0766	24.9853	27.776	27.4937	30.2408	31.0905	28.2793	29.6083
Ubqln4	32.0425	26.1142	28.6883	28.8486	30.4672	27.2204	28.9484	28.8454
Morf4l1	32.0219	27.8021	26.9174	24.9824	27.4459	29.214	28.9138	27.2141
Hspbp1	32.0207	24.7463	24.3834	25.4355	26.4475	27.4953	27.0501	26.4594
Zscan26	31.9235	38.8849	35.0087	39.7838	42.041	34.9992	35.2724	38.9413
Clic4	31.9162	20.0554	28.1394	23.5144	23.9146	23.5343	26.7037	23.6544
Gps1	31.9143	26.4096	26.8568	30.3691	25.1228	34.4575	28.3936	29.9831
Cdc37	31.8975	26.709	29.768	29.3983	29.59	28.2227	29.4582	29.0703
Arhgef1	31.886	30.4548	32.8483	32.3648	33.226	28.0074	31.7297	31.1994
Gm28077	31.8484	2.88767	1.46261	2.47572	1.59979	11.4975	12.0662	5.19099
Shisa5	31.8374	47.3757	53.1596	53.2014	45.7725	24.7542	44.1242	41.2427
Gtf2h1	31.8341	28.7436	29.8186	32.4657	42.5704	41.6342	30.1321	38.8901
Pnn	31.8286	30.2151	27.7374	26.4296	24.8883	29.4268	29.9271	26.9149
Hax1	31.8272	31.6293	29.6948	28.1068	27.7465	35.0037	31.0504	30.2857
Serbp1	31.8213	26.8774	26.1174	23.5509	24.5177	30.4575	28.272	26.1754
G3bp1	31.8179	30.8841	32.5129	31.0322	27.4812	35.8596	31.7383	31.4577
Fzd7	31.784	28.3451	33.1548	22.8252	27.4273	19.5075	31.0946	23.2534
Cdkn1b	31.765	25.8436	26.2672	31.4	34.502	38.1076	27.9586	34.6699
Gm17099	31.7638	40.5859	32.6491	13.7547	31.7434	26.8793	34.9996	24.1258
Ddx41	31.7426	29.1753	26.3285	29.1915	25.8599	28.3997	29.0821	27.817
Usp5	31.7264	25.4151	26.4572	25.0914	26.5299	26.8047	27.8662	26.142
Nacc1	31.7258	24.0167	27.9112	24.0037	23.728	23.0811	27.8846	23.6043
Dcakd	31.7224	31.5556	34.149	26.9924	31.3676	29.4548	32.4757	29.2716
Ubp1	31.685	32.6286	31.1049	30.7275	36.7446	31.0269	31.8061	32.833
Gins4	31.681	31.4989	25.3348	30.4061	24.7007	31.3193	29.5049	28.8087
BC031181	31.6602	42.7756	38.1297	39.7375	41.6271	38.335	37.5218	39.8999
Prcc	31.6532	25.0238	30.7133	21.6415	26.169	25.8035	29.1301	24.538
Lgals9	31.6471	70.7446	53.0607	30.8958	28.0452	15.1981	51.8174	24.713
Morf4l1-ps1	31.6384	21.5197	22.0052	28.1272	23.4725	30.3481	25.0544	27.3159
Ttyh3	31.6375	24.5211	27.0838	20.3198	24.6496	26.6871	27.7475	23.8855
Ap4s1	31.6319	35.1228	29.8833	27.2939	34.9074	28.8923	32.2127	30.3646
Grhl1	31.6231	19.8179	20.903	22.2808	29.9145	26.3609	24.1147	26.1854
Gatd3a	31.6157	28.2978	28.5081	28.5125	26.6872	28.1356	29.4739	27.7784
Ddx42	31.6018	33.896	36.717	39.7632	38.6254	35.9214	34.0716	38.1033
Acaa1a	31.597	37.1696	30.6099	29.6917	30.8143	27.3449	33.1255	29.2836
Ccn1	31.593	45.1127	52.0163	31.855	19.7145	62.9626	42.9073	38.1773
Ythdf3	31.5858	33.9487	33.1825	33.9141	36.0703	38.4703	32.9057	36.1516
Rexo2	31.5505	22.4328	20.4579	22.7469	28.4227	29.884	24.8137	27.0179
Evl	31.5323	21.5458	23.1477	18.7552	21.7391	27.6335	25.4086	22.7092
Babam1	31.5321	25.9598	27.664	28.3762	26.3277	27.9261	28.3853	27.5433
Micos10	31.4977	26.4573	25.3604	28.0976	29.3562	33.2746	27.7718	30.2428
Irak1	31.4948	24.7572	28.1638	22.8502	30.0709	28.9879	28.1386	27.303
Glud1	31.476	30.9336	32.4245	29.8271	27.3911	24.4921	31.6114	27.2367
Paf1	31.4634	24.7191	26.1998	31.7891	36.6842	32.3197	27.4607	33.5976
Mcm6	31.4596	17.3281	18.5357	17.196	14.1119	34.4841	22.4412	21.9307
Bak1	31.4049	29.9947	31.5438	30.943	33.7818	36.0336	30.9811	33.5861
Rhog	31.3859	30.4089	30.8744	34.0168	35.1584	22.5444	30.8897	30.5732
Prpf38b	31.3831	29.9514	29.667	27.986	30.7672	33.2122	30.3338	30.6551
Wsb1	31.3773	34.3413	31.1391	31.721	24.2737	28.7329	32.2859	28.2425
Syf2	31.3562	32.5945	29.3117	33.8143	30.5603	31.3392	31.0875	31.9046
Gm29434	31.3264	32.9132	44.8381	31.483	38.9287	30.0659	36.3592	33.4925
Mapk1	31.316	27.2811	30.775	30.7429	31.1582	34.4234	29.7907	32.1082
Vars	31.3156	16.6449	18.9224	15.6067	16.7301	38.4657	22.2943	23.6009
Lrrc75b	31.3136	27.224	21.755	28.7657	25.9913	23.9577	26.7642	26.2382
Tfap2c	31.2928	44.3815	44.9045	53.961	62.5963	33.5415	40.1929	50.0329
Metap2	31.2902	25.4063	25.0207	25.6198	27.3093	29.7032	27.2391	27.5441
Eif1a	31.2882	33.912	29.261	28.2932	28.8676	37.9568	31.4871	31.7059
A730085K08Rik	31.278	24.5781	30.095	19.4827	23.9538	28.1079	28.6504	23.8482
Mir130c	31.2491	35.9858	51.0353	18.6484	24.9639	46.5306	39.4234	30.0476
Trib1	31.2423	28.4001	34.7816	28.2466	31.3797	29.6997	31.4747	29.7753
Stx4a	31.2406	35.0339	30.8109	43.4917	37.86	32.8312	32.3618	38.061
Trp53	31.2215	30.8093	29.0176	26.1292	24.4036	29.1262	30.3495	26.553
Ddx21	31.2181	23.1416	23.1923	20.9545	21.2423	24.609	25.8507	22.2686
Ube2j1	31.2137	23.016	25.3758	22.5515	25.4188	26.3629	26.5352	24.7778
Clk1	31.2066	37.9438	33.4381	37.6862	35.2696	32.9582	34.1962	35.3047
Tmem208	31.1915	35.5428	35.9391	34.9447	36.7289	38.5548	34.2245	36.7428
Rtf2	31.1858	30.2078	30.5252	30.3126	31.1838	26.7498	30.6396	29.4154
Endog	31.1651	26.8342	27.3706	23.9475	27.067	23.9875	28.4567	25.0007
Acin1	31.131	27.7228	26.4647	26.6342	24.7175	28.5451	28.4395	26.6323
Fam114a2	31.1301	32.947	28.6121	38.6718	35.8	43.8219	30.8964	39.4312
Efs	31.1221	22.8959	23.5352	19.3656	20.1171	22.0769	25.8511	20.5199
Rflnb	31.1131	45.1196	39.6916	35.6271	30.5359	22.6028	38.6414	29.5886
Lonp1	31.1119	23.6796	27.7918	28.9967	29.1721	31.297	27.5277	29.8219
Bzw2	31.1081	34.5982	30.3173	27.9675	28.909	24.5676	32.0079	27.148
Sf3a3	31.0856	20.308	23.3985	21.1232	20.6623	23.5577	24.9307	21.7811
Pigs	31.0662	30.1652	34.1829	31.902	24.4182	29.2095	31.8047	28.5099
Lgals3bp	31.0516	54.7603	41.823	29.1939	30.678	11.8655	42.545	23.9125
Nupr1	31.0511	51.0586	30.9939	48.9115	51.2528	29.9099	37.7012	43.358
Ecrg4	31.0462	47.4359	21.8723	16.7537	22.5683	6.80935	33.4514	15.3771
Lamtor1	31.027	26.3112	28.141	25.5725	34.135	27.296	28.4931	29.0011
Get4	31.0196	24.1958	21.4364	23.5701	28.396	29.4381	25.5506	27.1347
Sbds	31.0153	34.8836	29.4069	39.1574	33.7872	31.7223	31.7686	34.889
4930579G18Rik	31.0093	24.3871	20.0722	21.1869	17.975	24.8996	25.1562	21.3538
Numa1	30.9712	26.5062	30.4495	32.8954	31.0053	23.8793	29.309	29.26
Psma3	30.9516	29.4528	25.2299	25.8258	30.4024	32.3587	28.5448	29.529
1600012H06Rik	30.9218	29.1739	30.4608	35.5818	34.8699	36.9815	30.1855	35.8111
Gnpat	30.9218	25.4472	26.1115	27.3089	27.7415	29.2648	27.4935	28.1051
Rpl39-ps	30.9091	38.4325	35.6329	36.9337	25.6068	46.2224	34.9915	36.2543
Commd9	30.905	25.235	25.6875	21.2806	22.7874	25.2694	27.2758	23.1125
Atp13a2	30.9017	19.0657	22.4689	19.3995	22.4984	21.9469	24.1454	21.2816
Pip4p1	30.8923	29.0857	26.4021	27.38	25.9811	32.3258	28.7934	28.5623
Eif3e	30.891	30.8889	26.5302	27.7525	30.3648	42.5763	29.4367	33.5645
Atg101	30.8871	25.1292	19.404	27.2614	29.5526	33.6815	25.1401	30.1652
Acot13	30.8741	32.1261	27.0529	37.2379	39.8952	33.3969	30.0177	36.8433
Ubl4a	30.874	27.7991	30.7927	28.6573	36.1949	28.8187	29.822	31.2236
Tmx1	30.8472	33.6915	31.6831	32.2832	32.7487	36.6151	32.0739	33.8824
Atf6b	30.8038	27.3999	31.7316	27.6673	28.9157	27.3749	29.9785	27.986
Col4a5	30.8003	20.0002	27.691	19.2141	19.3829	22.3718	26.1638	20.3229
Smc1a	30.7906	23.904	23.6967	23.4662	23.6753	26.2617	26.1305	24.4677
Ephb4	30.7878	28.3425	37.3222	34.0031	49.3622	27.3969	32.1508	36.9207
Hyou1	30.7836	28.42	33.7922	20.1177	21.8168	21.4182	30.9986	21.1176
Polr2j	30.7809	26.5024	22.5227	26.351	29.6135	31.3008	26.602	29.0885
Tm4sf1	30.7762	49.4996	37.6733	49.4592	42.452	33.0397	39.3164	41.6503
Ubxn2a	30.7647	26.0901	28.1254	27.6233	33.8753	38.4455	28.3268	33.3147
Tvp23b	30.7508	49.5547	40.1236	45.0763	33.1251	37.8907	40.143	38.6973
Tsg101	30.7398	25.8694	25.2568	27.875	33.2841	29.7591	27.2886	30.3061
Ndufa12	30.7384	23.4462	19.7502	15.0779	17.8306	28.5886	24.645	20.499
Atp6v1a	30.6918	35.0709	35.7248	42.8623	41.019	35.1982	33.8292	39.6932
Mrpl49	30.684	22.0212	26.1317	25.7963	27.2187	29.1188	26.2789	27.3779
Rnf145	30.654	35.4358	31.8782	35.6178	34.8359	25.5183	32.656	31.9907
Dnajc3	30.6534	43.8139	38.8599	33.8214	35.7476	35.8777	37.7757	35.1489
Senp3	30.6395	33.7981	31.0004	35.8121	31.4683	35.4104	31.8127	34.2303
Cd82	30.6371	41.0793	44.863	47.1758	51.0529	26.3854	38.8598	41.538
Gm44649	30.614	19.2039	20.877	29.1271	21.7971	21.4927	23.565	24.139
Arrdc3	30.6122	34.5034	44.5885	46.7127	61.9077	43.3968	36.568	50.6724
Gm15350	30.6037	28.1259	26.721	51.5876	29.9468	41.9452	28.4835	41.1598
Plin3	30.6018	23.9278	30.7922	35.0919	45.6579	38.8861	28.4406	39.8786
Glrx3	30.5963	27.1592	26.7376	31.2929	29.8141	33.1168	28.1644	31.4079
Rbmx	30.5826	29.2812	33.2058	34.0278	31.4121	32.2168	31.0232	32.5522
Rcn1	30.5815	24.7134	20.1712	20.4895	19.0727	38.2319	25.1554	25.9314
Arhgef19	30.5482	13.1937	17.8986	20.5688	23.3507	14.7204	20.5468	19.5466
Stat6	30.519	29.4279	31.0103	34.3499	32.8875	24.1215	30.3191	30.453
Gm6030	30.5051	34.0481	33.4689	34.8273	25.0777	49.8712	32.674	36.5921
BC006965	30.4892	52.3604	48.3261	45.8566	40.6679	56.911	43.7253	47.8118
Ceacam1	30.4841	35.204	35.9021	54.7206	58.057	38.8529	33.8634	50.5435
Rtkn	30.4837	26.2204	32.4665	31.3955	32.7933	22.9764	29.7235	29.0551
Ggt1	30.4783	16.9559	12.6486	13.7393	7.03483	13.0411	20.0276	11.2717
Col1a1	30.454	79.6572	78.613	53.5349	33.3739	41.2203	62.9081	42.7097
Aopep	30.4349	24.5772	31.1166	26.5776	27.3989	28.9879	28.7096	27.6548
Snhg5	30.4169	23.9365	22.7502	16.6904	14.7907	25.3901	25.7012	18.9571
Erbb3	30.3935	21.3694	23.4526	25.254	35.2553	20.5737	25.0718	27.0276
Anxa4	30.3803	28.5449	28.1867	28.5249	27.6904	28.91	29.0373	28.3751
Cnot6	30.362	32.0232	29.877	29.8159	26.9945	38.1396	30.7541	31.65
Mgst3	30.2826	27.8855	37.5127	31.815	38.5647	33.424	31.8936	34.6012
Tsr1	30.2666	37.2219	28.8508	35.3288	28.9275	42.9289	32.1131	35.7284
Gm20416	30.253	26.0129	28.6157	28.6209	22.7918	22.4962	28.2939	24.6363
Wfdc12	30.2296	15.7378	16.071	5.57118	7.19031	9.72639	20.6795	7.49596
Nudc-ps1	30.2283	15.1737	37.9754	24.9774	33.2298	34.6235	27.7925	30.9435
Wfdc17	30.2189	25.836	30.8455	22.4456	19.203	27.2374	28.9668	22.962
Sarnp	30.2135	29.1468	23.0784	20.0406	20.4871	33.7347	27.4796	24.7541
Gps2	30.1818	34.3406	34.8492	40.994	32.8978	34.3467	33.1239	36.0795
Hdac1	30.1775	34.1481	20.5644	25.954	21.0613	26.203	28.2966	24.4061
1810037I17Rik	30.1369	45.6193	31.9536	33.2665	23.137	41.3159	35.9033	32.5731
Txnrd1	30.1306	23.9587	26.1264	20.425	21.6984	27.5795	26.7386	23.2343
Capza2	30.096	32.3306	31.2623	29.2456	30.6418	34.5227	31.2296	31.47
Pqbp1	30.0949	26.1535	28.1989	25.3469	25.8591	23.1515	28.1491	24.7858
Dcps	30.0846	22.0991	22.6611	20.7055	16.9293	26.1033	24.9483	21.246
Gm44238	30.073	8.9166	8.18574	10.4476	15.4639	28.2083	15.7251	18.0399
Ranbp1	30.0473	23.7933	22.7271	21.543	20.2055	27.0358	25.5226	22.9281
Nectin4	30.0246	25.2336	24.9234	30.0638	30.3589	20.1475	26.7272	26.8567
Wbp1	30.01	22.2674	25.8741	21.2619	23.0951	30.4782	26.0505	24.9451
Npepl1	30.0065	28.6094	28.217	29.1637	26.743	23.3429	28.9443	26.4165
Nus1	29.9911	31.1231	31.3026	26.1703	27.4322	30.2492	30.8056	27.9506
Plscr3	29.9721	32.9641	33.3928	32.7174	31.0683	29.7985	32.1097	31.1947
Gm44036	29.9604	35.129	28.7652	36.4089	39.2619	34.6209	31.2849	36.7639
Dact2	29.9544	21.1918	25.1828	21.616	26.723	23.5751	25.443	23.9714
Tmem11	29.9457	32.524	28.2076	33.1969	26.59	29.1183	30.2258	29.6351
Syap1	29.9342	34.0562	33.5242	31.68	37.9726	37.1294	32.5049	35.594
Cggbp1	29.9317	31.8445	30.8924	29.4798	31.0843	31.6926	30.8896	30.7523
Smyd2	29.91	24.2192	22.7372	21.8505	25.0721	28.0177	25.6222	24.9801
Lars	29.9027	19.2765	24.446	21.4657	28.8124	39.0239	24.5417	29.7673
Snx2	29.8729	33.3089	25.8504	30.9603	30.8091	26.8989	29.6774	29.5561
Fkbp1a	29.8724	34.1217	34.2037	28.8721	33.9079	29.2188	32.7326	30.6663
Ppm1g	29.8587	22.9867	21.6663	21.5025	19.0671	19.221	24.8372	19.9302
Smim22	29.8526	33.8391	30.3716	33.5113	29.1913	21.0673	31.3544	27.9233
Cse1l	29.8514	23.8582	22.5055	24.9059	22.1496	32.597	25.405	26.5508
Slc31a1	29.8494	24.5673	25.399	28.3305	27.4479	34.1586	26.6052	29.979
Dnttip1	29.8438	26.7921	27.3752	23.7807	25.1351	30.1725	28.0037	26.3628
Rad9a	29.8335	29.4834	29.8668	29.3618	28.07	27.3037	29.7279	28.2451
Ap3s1	29.8312	30.6687	31.1921	27.5216	34.6055	31.4988	30.564	31.2086
Tspyl1	29.8033	29.706	28.7685	27.6908	28.4863	27.2308	29.4259	27.8026
Chchd3	29.8015	20.5864	23.0836	21.6131	22.2359	31.2019	24.4905	25.017
Galnt1	29.7976	30.6365	32.1543	31.4887	39.8107	35.0391	30.8628	35.4462
Kdm1a	29.7924	19.4861	21.9328	18.949	22.2442	25.0487	23.7371	22.0806
Slc38a10	29.7877	36.4738	33.7514	41.5365	33.191	25.711	33.3376	33.4795
Pafah1b1	29.7663	31.492	31.1557	34.4471	28.8212	33.4227	30.8046	32.2303
Slc38a2	29.7285	29.5373	28.9067	29.8006	33.0956	33.7475	29.3908	32.2146
Slc35b1	29.7229	25.796	27.2969	20.151	23.8908	30.518	27.6053	24.8533
H2-Eb1	29.7048	1.8215	1.79393	1.01797	1.287	11.7284	11.1068	4.67778
Zfas1	29.7028	37.2024	29.3522	23.375	24.9464	33.1907	32.0858	27.1707
Ddx49	29.6925	24.8255	23.753	21.6276	27.1493	27.1746	26.0903	25.3172
[truncated: 15,333 more rows]

## Sheet: Tab2 Trim11-KD vs WT up genes
Table 2 Up-regulated genes in Trim11-KD mice ( vs WT mice)
gene	WT1	WT2	WT3	KD1	KD2	KD3	mean_WT	mean_KD	FC(KD/WT)
Thrsp	165.806	123.075	120.761	232.83	270.517	370.416	136.547	291.254	2.13299
Cited4	147.201	112.852	152.053	209.142	244.931	216.373	137.369	223.482	1.62688
Aldoa	145.651	250.853	272.941	494.191	551.041	213.424	223.148	419.552	1.88015
Aqp5	136.657	195.133	230.373	265.216	430.218	225.975	187.387	307.136	1.63904
Pgp	116.052	97.0951	130.643	156.381	203.231	182.392	114.597	180.668	1.57656
Kcnn4	96.0955	59.6706	95.0625	118.159	182.203	116.094	83.6095	138.819	1.66032
Car6	66.7719	29.3026	40.1085	94.6074	154.617	342.83	45.3943	197.352	4.34749
Acsl4	60.141	101.637	98.4051	144.005	120.057	133.092	86.7277	132.385	1.52644
Cpd	56.1042	63.3705	64.9599	116.121	124.398	137.123	61.4782	125.881	2.04756
Scgb2b27	52.8936	20.6615	53.8476	191.24	279.569	237.066	42.4676	235.958	5.5562
Mir3074-1	51.6792	85.6321	72.6788	131.223	163.228	110.578	69.9967	135.01	1.9288
Bhlha15	46.0982	19.3964	33.3085	38.5138	61.7769	59.1553	32.9343	53.1487	1.61378
Ano1	45.4537	79.0531	83.7218	134.642	149.342	59.9112	69.4095	114.632	1.65153
Slc31a2	39.253	39.3832	54.5497	71.5451	90.2858	67.1981	44.3953	76.343	1.71962
Gm10060	37.1008	23.9257	21.5438	76.9854	28.6872	63.7175	27.5234	56.4634	2.05146
Kctd14	34.4964	17.0064	18.3915	28.4075	44.9051	68.7811	23.2981	47.3646	2.03298
4931406C07Rik	29.3799	20.2314	29.2477	34.0493	45.6215	68.3641	26.2863	49.345	1.87721
Csad	26.1575	19.7955	24.2663	27.5888	44.7357	45.9111	23.4064	39.4119	1.68381
Gm8210	25.7683	14.2553	11.5525	29.2388	11.5372	37.5713	17.192	26.1158	1.51906
Bglap3	25.5853	81.3005	21.338	162.556	41.2245	25.0263	42.7412	76.2688	1.78443
Itpr3	25.3166	19.4999	24.4378	31.9752	41.3336	30.8622	23.0848	34.7236	1.50418
Gm17168	24.4041	23.0935	24.5491	41.1951	39.5563	42.3495	24.0155	41.0336	1.70863
Car12	23.6829	24.4058	41.0129	45.6565	59.9833	49.3786	29.7005	51.6728	1.73979
Gm49476	22.1663	17.6982	17.5836	44.82	29.1197	31.5571	19.1494	35.1656	1.83638
Gm25436	22.0899	16.2805	23.3639	19.231	30.5879	56.4785	20.5781	35.4324	1.72185
2310057J18Rik	22.0661	7.9409	26.1167	87.1434	158.406	80.0386	18.7079	108.529	5.80125
Mlph	21.7641	20.6748	20.739	33.2133	32.714	34.2747	21.0593	33.4007	1.58603
Foxi1	21.7043	67.9389	102.43	165.248	163.47	63.1331	64.0245	130.617	2.04011
Stk26	21.4074	14.6861	14.2532	19.4545	21.3381	35.9285	16.7822	25.5737	1.52386
Slc12a2	20.8256	21.798	26.7259	36.829	44.115	45.9255	23.1165	42.2898	1.82942
Oat	20.8236	24.8821	28.8788	45.9285	49.0074	34.543	24.8615	43.1597	1.736
Bpifb5	20.6846	0.540777	15.643	2.30785	2.91779	190.272	12.2894	65.1659	5.30259
Atp6v1b1	20.4087	118.096	90.702	173.414	140.565	40.3385	76.4023	118.106	1.54584
Gdpd3	18.1691	19.2583	30.3114	48.2676	24.1391	29.2466	22.5796	33.8844	1.50066
Abhd2	18.0209	45.278	18.4899	84.0215	48.553	35.7176	27.2629	56.0974	2.05764
Tsc22d3	18.0037	19.5997	21.8745	43.2454	26.2501	32.9283	19.826	34.1413	1.72205
Vipr1	17.877	10.6841	13.7263	23.0461	27.0193	13.895	14.0958	21.3201	1.51252
Ly6d	17.7126	41.3805	30.9367	155.359	33.0167	6.25411	30.0099	64.8768	2.16184
Gm26714	16.5336	14.6205	17.2188	30.8715	21.508	25.4723	16.1243	25.9506	1.60941
Gsta4	16.4091	8.31331	8.89364	10.4446	10.6897	43.3697	11.2054	21.5013	1.91884
Ace	16.1498	23.2368	20.0336	54.5969	55.2811	29.5359	19.8067	46.4713	2.34624
Scgb1b27	15.7534	4.01275	1.38802	103.914	115.308	216.402	7.05138	145.208	20.5928
Man2a1	15.4447	19.2692	15.671	30.7351	29.5529	17.7026	16.7949	25.9969	1.5479
Gm28221	15.2965	27.7793	43.0722	80.8784	118.313	81.7972	28.716	93.6627	3.26169
Trp53inp1	15.2643	13.0186	14.3113	19.2683	19.4605	29.7508	14.1981	22.8265	1.60772
1500002F19Rik	15.2156	12.6226	12.4651	19.0938	25.425	18.477	13.4344	20.9986	1.56304
Fkbp5	15.0689	12.1653	11.1238	18.6021	41.2593	24.7593	12.786	28.2069	2.20608
Sntb1	15.0234	14.4475	17.6485	25.0559	32.8314	27.8449	15.7065	28.5774	1.81947
Plekhf1	14.9714	15.0074	18.5346	30.9523	28.35	21.5192	16.1712	26.9405	1.66596
Rap1gap	14.6476	22.6587	23.0619	39.484	39.3586	19.281	20.1227	32.7079	1.62542
Igkv14-111	14.1749	8.82044	9.20589	10.0217	30.5943	44.0017	10.7338	28.2059	2.62778
Sgpp1	14.0618	19.1011	13.8992	20.1431	29.7145	21.4655	15.6874	23.7744	1.51551
Fam57b	14.0006	26.8462	30.2592	59.777	60.2869	23.3421	23.702	47.802	2.01679
Snord49a	13.9815	4.09839	2.76779	3.74797	14.2155	18.0952	6.94923	12.0196	1.72963
Gm10557	13.8973	15.4136	16.7409	25.7211	18.1885	28.2641	15.3506	24.0579	1.56723
Ddah1	13.7629	5.82808	8.35547	8.26567	10.1647	32.1964	9.31549	16.8756	1.81156
Cldn2	13.7067	15.2941	24.2733	23.6443	30.7825	41.3107	17.758	31.9125	1.79708
Gm5518	13.479	4.72744	2.78066	17.014	11.6369	9.66681	6.9957	12.7726	1.82578
Gm22408	12.6713	6.053	9.19756	15.2225	10.4976	25.7708	9.3073	17.1636	1.8441
Sectm1a	12.5482	12.208	18.02	40.829	35.9589	4.18005	14.2587	26.9893	1.89283
2310039H08Rik	12.4903	17.9425	15.0376	25.1439	22.8344	22.96	15.1568	23.6461	1.5601
Rcn2	12.4785	9.70138	10.0795	16.2462	21.5465	13.866	10.7531	17.2196	1.60135
Pmm1	12.3574	13.4878	9.5955	16.8855	21.2291	18.1836	11.8136	18.7661	1.58852
Hist1h4i	12.2104	13.5297	13.5686	24.3747	21.9001	22.1452	13.1029	22.8067	1.74058
Tob2	12.0849	10.9815	10.4066	17.507	19.3693	16.0176	11.1577	17.6313	1.5802
Gm5454	11.526	4.06172	5.34889	7.73841	13.1491	16.204	6.97888	12.3639	1.77161
Gm13554	11.3195	6.39245	4.80446	9.99459	10.9671	14.047	7.50547	11.6696	1.55481
Gm12523	11.3057	12.9725	8.31722	22.225	20.3147	10.0985	10.8652	17.5461	1.61489
Gm37419	11.2387	6.03973	16.6067	22.8824	11.971	18.7755	11.2951	17.8763	1.58266
mt-Ty	10.9272	4.40423	16.3589	44.3044	35.6449	23.6125	10.5634	34.5206	3.26794
Rhpn2	10.8878	10.5788	9.21483	17.3653	22.1712	10.9683	10.2271	16.8349	1.6461
Rabif	10.6837	11.8267	11.8064	27.7305	10.2952	15.0277	11.4389	17.6845	1.54599
Pex11a	10.6126	9.86085	11.2729	15.6326	20.9436	12.3419	10.5821	16.306	1.5409
mt-Te	10.6105	9.97868	4.33219	33.8947	37.9081	10.7897	8.30711	27.5308	3.31413
Atp2a3	10.5881	2.90558	5.84898	30.6424	29.3732	10.7141	6.44756	23.5766	3.65666
Rab11fip4	10.5136	9.00314	9.37429	15.3923	16.3924	13.8886	9.63035	15.2244	1.58088
Krt23	10.4672	4.33669	10.5052	9.31125	21.9455	35.5595	8.43638	22.2721	2.64
Rab27a	10.3099	3.16967	5.80529	4.5451	5.45314	25.9823	6.42829	11.9935	1.86574
Rgcc	10.2681	14.6792	14.0017	17.0496	32.4572	18.7541	12.983	22.7537	1.75257
Nr4a1	10.0148	16.4543	19.8485	24.2246	26.7377	20.8453	15.4392	23.9358	1.55033
Lrrc26	9.92057	7.35643	11.7224	11.414	27.7143	8.52408	9.66646	15.8841	1.64322
Laptm4b	9.8693	15.0232	16.7095	18.2873	22.9444	27.8031	13.8673	23.0116	1.65941
Cpe	9.68119	12.1773	19.6302	14.9287	37.6175	31.4603	13.8296	28.0022	2.0248
Grb7	9.46429	7.95075	9.44584	14.8092	17.2699	13.0811	8.95362	15.0534	1.68126
Dbt	9.45767	13.8963	11.8449	17.7055	20.3467	20.2077	11.733	19.42	1.65516
Scgb1c1	9.45323	1.51325	2.84686	5.33777	7.74825	18.6122	4.60445	10.5661	2.29475
E130208F15Rik	9.45253	6.98121	5.40461	10.4848	17.2588	12.4046	7.27945	13.3827	1.83842
Gm20275	9.36927	6.16974	5.7471	8.1715	11.151	14.3584	7.09537	11.227	1.5823
Gm12265	9.19064	7.56625	8.51626	14.9919	14.094	10.1413	8.42438	13.0757	1.55213
Gm37614	9.15153	5.15226	5.21925	15.8486	3.24926	11.965	6.50768	10.3543	1.59109
D630039A03Rik	8.92517	3.61469	8.6261	6.26163	13.0602	16.4748	7.05532	11.9322	1.69124
Gm10136	8.83596	8.59248	11.682	37.2212	6.27444	14.5475	9.70347	19.3477	1.9939
Pik3r3	8.75439	6.79249	11.75	9.41943	20.2987	16.8212	9.09897	15.5131	1.70493
Tef	8.66644	12.7281	12.2476	21.4959	31.0367	14.1124	11.214	22.215	1.981
Ntn4	8.63537	15.7231	15.9009	31.186	28.0891	10.2987	13.4198	23.1912	1.72814
Gm27747	8.61321	5.78596	12.8946	13.7573	18.7311	12.0432	9.09793	14.8438	1.63156
Zfp239	8.59791	2.74979	1.89508	8.6777	9.56389	8.33797	4.41426	8.85985	2.0071
Mir343	8.54143	5.24593	9.29976	5.99675	21.2285	8.6857	7.69571	11.9703	1.55546
Gm28437	8.53208	7.41164	17.3066	5.74402	7.40733	49.6801	11.0834	20.9438	1.88965
Gm23119	8.49785	8.43096	9.25231	14.7777	14.6217	15.2886	8.72704	14.896	1.70688
Gm6109	8.4152	8.47942	4.29484	4.65265	10.7842	18.1844	7.06315	11.2071	1.58669
Pdzk1ip1	8.18388	12.392	7.39737	25.1945	17.5895	11.4102	9.3244	18.0647	1.93736
Aass	8.17572	6.93193	7.8313	13.0791	10.6961	13.2631	7.64632	12.3461	1.61465
Gm11651	7.91613	12.4402	12.4061	26.4077	29.139	14.5141	10.9208	23.3536	2.13846
Gm22201	7.75553	1.66714	3.37764	7.62299	25.0579	3.15461	4.26677	11.9452	2.79958
Sdhaf1	7.6079	6.47841	5.96241	7.76688	12.6513	10.0536	6.68291	10.1572	1.51988
Gm25945	7.4568	2.91441	0.738076	6.66306	10.1088	7.58276	3.7031	8.11821	2.19228
Tnfrsf19	7.45566	3.23857	4.54249	8.50532	11.2092	4.96928	5.07891	8.22794	1.62002
Rab17	7.16686	4.7403	6.60267	8.12813	13.4163	6.63387	6.16994	9.39276	1.52234
Snord88c	7.11786	6.55742	5.53557	11.9935	10.1088	10.3401	6.40361	10.8142	1.68876
Vamp1	7.06595	5.79506	7.00726	9.41361	10.5145	11.2402	6.62276	10.3894	1.56875
Snord53	7.03964	1.26104	3.83232	9.22578	13.122	10.7378	4.04433	11.0285	2.72691
Apobec3	6.9406	22.1193	7.27224	19.8951	28.3168	8.0422	12.1107	18.7514	1.54833
Mtmr10	6.90462	6.58407	8.49214	12.1794	14.8926	9.46805	7.32694	12.18	1.66236
Gm22753	6.84227	9.19264	2.79365	10.9287	9.56559	11.3065	6.27619	10.6002	1.68896
Gm11868	6.81102	3.12786	3.16853	7.36408	3.92418	8.50017	4.36914	6.59614	1.50971
Tfcp2l1	6.79723	3.68933	4.80359	16.1642	13.2907	2.77073	5.09672	10.7419	2.10761
Mfsd4a	6.71053	5.59757	9.09476	9.76235	17.3743	11.317	7.13429	12.8179	1.79666
Sidt1	6.70537	15.516	13.1129	29.1306	28.6384	7.11653	11.7781	21.6285	1.83633
Mir7666	6.65566	12.5187	5.43492	11.4483	8.27085	32.1484	8.2031	17.2892	2.10764
Gm25767	6.64224	1.58647	0	5.0779	4.58566	4.50296	2.7429	4.72217	1.7216
Gm48449	6.21145	13.3522	6.31205	17.9089	11.321	11.3695	8.62523	13.5331	1.56901
Lama5	6.14763	14.407	15.2155	20.2446	26.3639	9.69182	11.9234	18.7668	1.57395
Rassf10	6.09928	7.70909	9.3199	14.0227	15.9071	6.41525	7.70942	12.115	1.57146
Deptor	6.00202	23.2879	6.2205	21.4286	34.1788	9.08169	11.8368	21.563	1.82169
Car9	5.99775	3.92762	9.21154	8.31581	7.65072	19.4281	6.37897	11.7982	1.84955
Gm25965	5.90421	1.05765	0	10.6394	2.44568	2.00131	2.32062	5.0288	2.16701
Gm11223	5.89765	0.874322	5.75699	3.39816	10.6143	15.5102	4.17632	9.84087	2.35635
Dnajb13	5.86207	5.65253	12.145	24.2658	14.0698	16.6229	7.88654	18.3195	2.32288
AC171003.1	5.85451	4.47097	1.5097	8.48026	5.74365	9.71345	3.94506	7.97912	2.02256
Hpse2	5.77533	1.29674	1.46435	4.68517	5.03857	4.12309	2.84548	4.61561	1.62209
Snord7	5.66074	1.01403	6.16332	4.63667	8.2069	11.5127	4.27936	8.11876	1.89719
Slc38a1	5.63343	1.47234	2.89625	4.34726	6.24177	7.6831	3.334	6.09071	1.82685
Gm4950	5.5058	6.23754	5.02252	7.45938	6.28719	12.2568	5.58862	8.6678	1.55097
Cbx6	5.48626	11.0609	6.82802	13.6678	27.2385	6.51752	7.79172	15.8079	2.02881
Gm14287	5.47527	5.88486	4.25813	8.45696	14.58	5.56776	5.20609	9.53492	1.83149
Arrdc2	5.46487	5.32587	5.056	7.15269	5.6651	11.8054	5.28225	8.20773	1.55383
Gramd1b	5.44609	2.57855	4.98583	4.18258	7.45323	8.64546	4.33682	6.76042	1.55884
Gm19582	5.44086	3.39177	3.55435	5.98962	7.43738	9.07373	4.12899	7.50024	1.81648
Chad	5.39287	1.46371	1.95722	2.40941	1.8954	16.5627	2.93793	6.95583	2.36759
Gm36236	5.35254	3.08694	2.98494	4.74779	7.62488	5.44295	3.80814	5.93854	1.55943
Gm49595	5.33099	5.92077	6.19124	9.25713	7.50801	15.1789	5.81433	10.648	1.83134
Arhgap44	5.31572	4.46251	4.98287	6.30695	8.85325	9.45164	4.92037	8.20395	1.66734
Fzd9	5.30813	3.60329	2.91143	6.39427	8.87773	5.84422	3.94095	7.03874	1.78605
Gm44311	5.30524	8.55315	10.1084	6.51821	9.88907	28.3229	7.98894	14.9101	1.86634
Gm19366	5.27973	3.78312	4.47104	6.34272	9.47702	8.35164	4.5113	8.05713	1.78599
Rps15a-ps7	5.13606	3.5129	2.79603	7.34296	5.80226	5.22282	3.815	6.12268	1.6049
Arhgef28	5.09528	1.8389	2.88261	3.95256	6.06798	5.18135	3.27226	5.0673	1.54856
Gm23468	5.08418	3.64301	0.922595	8.32883	4.21201	6.03174	3.2166	6.19086	1.92466
Cox8b	5.08418	7.65032	7.7498	15.2418	14.5314	2.58503	6.8281	10.7861	1.57966
Tnni3	5.01271	4.57716	1.35236	5.18866	5.40232	5.95447	3.64741	5.51515	1.51207
Slc6a14	4.95686	3.06484	3.56894	3.95534	4.60328	8.86167	3.86355	5.80677	1.50296
Arhgap29	4.9521	6.27102	5.76478	8.05123	13.8172	8.0023	5.66263	9.95691	1.75835
Mir23b	4.94677	3.98762	1.34649	19.4489	33.8099	5.03033	3.42696	19.4297	5.66967
Ripply1	4.85223	3.88108	4.54586	7.0985	8.55386	14.2288	4.42639	9.96039	2.25023
Sectm1b	4.74036	3.78585	6.30816	12.0367	13.4587	4.82043	4.94479	10.1053	2.04362
B9d2	4.65759	5.4119	3.76906	7.85682	8.60362	5.18428	4.61285	7.21491	1.56409
Gm17819	4.64208	0	4.33219	3.25911	4.94453	6.74356	2.99142	4.9824	1.66556
Mir7001	4.63369	0	1.26127	9.10899	2.8791	0	1.96499	3.99603	2.03362
Mir6999	4.50075	6.44992	6.53379	17.6953	3.72866	7.62796	5.82815	9.68399	1.66159
Gm6724	4.4558	0	5.97095	3.36896	4.25934	8.0165	3.47558	5.21493	1.50045
Sipa1l1	4.4164	2.13528	3.88259	3.80709	4.35147	7.54314	3.47809	5.2339	1.50482
Gm21297	4.35787	2.34193	7.11716	2.8556	10.8309	8.86296	4.60566	7.51648	1.63201
Ppp1r3c	4.33228	11.0814	10.6039	29.5767	24.7481	12.1919	8.67254	22.1722	2.5566
Hist1h4h	4.2837	4.81342	9.96403	10.3348	9.67866	13.6622	6.35371	11.2252	1.76672
Gm24366	4.25653	0	2.31722	1.04595	3.96713	5.41053	2.19125	3.47453	1.58564
Gm3375	4.25385	2.10068	55.7034	32.0932	62.2912	33.4365	20.686	42.607	2.0597
Slc39a4	4.21336	1.83675	2.21352	2.43268	3.62482	6.38185	2.75454	4.14645	1.50531
Gm12860	4.2076	1.43893	2.49882	4.60566	7.72422	8.75183	2.71512	7.02723	2.58819
Afap1l1	4.20274	6.33468	12.4821	14.5438	14.1228	11.9867	7.67318	13.5511	1.76603
Apol7a	4.1694	6.23485	7.63174	10.0672	15.8816	4.51634	6.012	10.155	1.68913
Gm48116	4.15979	0	0	0	0	7.40259	1.3866	2.46753	1.77956
Gm12898	4.13387	4.44311	3.10406	8.26655	6.02278	4.78351	3.89368	6.35762	1.6328
Ncmap	4.10935	1.7667	3.35564	3.43326	4.39169	8.77541	3.07723	5.53345	1.79819
S100b	4.07009	3.04893	4.63287	2.78825	6.59049	8.27767	3.9173	5.88547	1.50243
4930599N23Rik	4.05579	3.68855	2.83069	6.54191	3.87696	5.49907	3.52501	5.30598	1.50524
Ncald	4.00999	5.10089	6.90898	18.8477	24.2265	18.4908	5.33996	20.5217	3.84304
Gm12112	3.9617	4.25806	6.47015	8.95619	10.3386	7.65438	4.89664	8.98305	1.83453
Gm12781	3.93863	1.74311	0.756762	2.96042	4.89446	3.29837	2.14617	3.71775	1.73227
Arntl2	3.92369	0.89875	0.770369	3.41407	5.71519	2.97612	1.86427	4.03513	2.16445
Nxf7	3.91726	3.66586	4.26504	6.24016	7.38578	7.3144	3.94939	6.98011	1.76739
Rpl31-ps15	3.90465	1.04919	2.65707	3.83792	3.33591	5.70775	2.53697	4.29386	1.69251
Tfap2b	3.84081	10.041	17.2775	15.8529	16.8846	16.9883	10.3864	16.5753	1.59586
Dnaaf3	3.82685	4.64385	2.82254	6.55221	5.47145	6.19292	3.76442	6.07219	1.61305
Snord65	3.81314	1.36613	1.38389	3.74797	1.5795	6.46258	2.18772	3.93002	1.7964
Gm7281	3.7078	2.53602	8.99148	4.47272	9.84354	13.0251	5.07843	9.11379	1.79461
Hist1h2bg	3.70208	3.34237	2.09599	4.94878	7.17677	7.98097	3.04681	6.70217	2.19973
Wfdc2	3.69272	10.7852	8.39076	18.3059	10.8736	6.5306	7.6229	11.9034	1.56153
AI429214	3.65113	5.30029	3.92366	6.85121	6.30492	8.38996	4.29169	7.18203	1.67347
Gm22858	3.61245	3.88268	3.93317	4.73428	4.48912	13.4694	3.80943	7.56426	1.98566
Acaa1b	3.59158	3.40905	4.51987	6.14346	6.66579	7.06733	3.84017	6.62553	1.72532
Gm25082	3.58884	6.17169	5.0797	10.5825	5.79771	8.39375	4.94674	8.25799	1.66938
AI463170	3.57776	3.7442	3.38285	3.88679	9.24302	6.98916	3.56827	6.70632	1.87943
Scube1	3.56602	3.29238	5.23089	2.85531	6.87274	16.9477	4.02976	8.89193	2.20657
Scara5	3.55968	9.37927	13.982	25.0529	12.2441	12.402	8.97365	16.5663	1.84611
Gm25492	3.5471	3.04996	1.54481	6.27567	2.64475	6.49264	2.71396	5.13769	1.89306
Aldh3b2	3.54611	3.03074	2.65149	3.82146	7.96388	4.56182	3.07611	5.44905	1.77141
Sfxn2	3.541	2.11439	1.43934	3.55783	4.55679	2.70461	2.36491	3.60641	1.52497
Acot6	3.53903	3.88046	3.48034	7.13944	6.82736	4.28084	3.63328	6.08254	1.67412
Gm24888	3.51982	0	0	1.38387	4.37401	2.86342	1.17327	2.87376	2.44936
Zswim7	3.50059	5.37493	3.53914	5.77556	6.68052	6.48377	4.13822	6.31328	1.5256
Card14	3.47778	2.20005	3.44035	4.80522	6.17396	4.95113	3.03939	5.3101	1.74709
Ehd3	3.46078	7.04937	7.62724	10.2049	11.6534	5.91743	6.0458	9.25856	1.5314
Gm4294	3.4281	1.60197	3.24561	4.39502	3.33394	4.85009	2.75856	4.19301	1.52
Cpm	3.40651	2.77074	2.52275	11.2515	9.17193	3.08955	2.9	7.83765	2.70264
Gm9934	3.36127	3.27189	2.48583	5.89078	4.68925	4.57889	3.03966	5.05298	1.66235
Serpini1	3.34107	0.796502	1.94193	1.35804	2.9032	9.84767	2.0265	4.70297	2.32073
Ggt6	3.32234	2.54289	4.16538	5.24469	6.31801	7.21761	3.34354	6.2601	1.8723
Gm28030	3.31577	2.85105	2.16609	4.56275	3.29636	4.72049	2.77764	4.1932	1.50963
Gm26749	3.31406	2.34072	2.62889	5.81682	3.35348	5.1032	2.76122	4.75783	1.72309
Mir3060	3.30778	3.55523	6.00243	10.8375	13.7017	16.8183	4.28848	13.7858	3.21462
Sema6a	3.30489	3.24957	3.25778	5.10318	6.93125	3.06387	3.27075	5.03277	1.53872
Caskin1	3.26581	2.54808	2.39684	4.94578	5.12556	3.96057	2.73691	4.6773	1.70897
Entpd1	3.26372	4.56551	4.46417	16.0881	5.3805	4.03598	4.0978	8.50152	2.07465
Gjb1	3.21671	3.80307	4.14438	2.74017	7.52832	9.48602	3.72139	6.58484	1.76946
Gm24187	3.21106	5.17691	0	9.46856	0	4.89795	2.79599	4.78884	1.71275
Renbp	3.19239	4.45662	5.19376	9.05284	6.38388	4.81351	4.28093	6.75007	1.57678
Gm8971	3.14666	1.12735	1.14201	0.77322	6.84301	2.39986	1.80534	3.33869	1.84935
Gm37116	3.11277	5.35299	3.38912	11.6264	4.64181	5.69762	3.95163	7.32193	1.85289
Slc47a1	3.11093	0.0581503	0.0589065	0.0531784	0.806793	11.6636	1.07599	4.17452	3.87969
Gm45355	3.09173	2.99071	2.35636	4.25445	5.76305	3.77275	2.81293	4.59675	1.63415
Epha7	3.08323	1.51264	3.31664	3.45827	4.92452	3.9921	2.6375	4.12496	1.56397
Gm15433	3.08132	3.97419	5.81514	4.24013	11.7426	10.7579	4.29022	8.91354	2.07764
Rps26-ps1	3.0573	2.19067	1.10958	3.40573	3.54597	7.66873	2.11919	4.87348	2.29969
Rab26	2.98419	0.758747	1.81672	2.33394	2.99064	5.61238	1.85322	3.64566	1.9672
Arhgef37	2.91539	2.96592	2.91961	5.22545	5.6184	2.75854	2.93364	4.53413	1.54556
Gm12941	2.91185	8.49483	3.62328	10.6306	2.58464	10.1521	5.00999	7.78912	1.55472
Mir7211	2.90525	0	0	1.4278	0	2.95432	0.968416	1.46071	1.50835
Rcor2	2.89881	1.49551	2.17776	2.39338	3.35013	4.95225	2.19069	3.56526	1.62746
Gm50311	2.89273	2.82647	3.14955	4.39417	5.5555	5.48205	2.95625	5.14391	1.74001
Smt3h2-ps	2.88996	1.72564	1.74807	3.47181	1.1971	6.85713	2.12122	3.84201	1.81123
Gm9959	2.81586	1.00883	0.510976	7.61127	0.583201	1.43171	1.44522	3.20873	2.22023
Mall	2.78287	4.51108	3.32797	6.23292	6.51959	3.38657	3.54064	5.37969	1.51941
Scin	2.77689	3.11581	2.45861	4.22912	4.89177	3.47544	2.78377	4.19878	1.50831
St6galnac2	2.7502	5.75897	7.58918	15.3026	19.8379	9.29004	5.36612	14.8102	2.75994
Mir7026	2.7318	0	0	0	10.1843	1.38897	0.9106	3.85774	4.23649
Gm23564	2.7318	0	2.97434	0	1.69738	6.94486	1.90205	2.88075	1.51455
Gm13362	2.72692	1.2896	0.831325	2.35868	2.71095	3.32757	1.61595	2.79907	1.73215
Gm46432	2.72538	1.85005	2.49882	3.38375	3.74327	3.64659	2.35808	3.59121	1.52293
Cbx7	2.70864	6.67164	2.70336	8.26437	12.1841	2.84047	4.02788	7.76298	1.92731
Fbp1	2.68846	0.635707	1.81483	1.26841	1.67045	16.1845	1.713	6.37447	3.72123
Zfp651	2.66914	1.86612	2.04557	2.48344	5.08805	4.99365	2.19361	4.18838	1.90935
Gm45047	2.66549	0.636642	0.32246	2.03773	3.6804	1.50584	1.2082	2.40799	1.99304
mt-Ta	2.65262	0	0	7.82185	3.29636	5.39485	0.884206	5.50435	6.22519
Tesc	2.64595	3.70941	12.1497	6.27567	18.5133	3.33406	6.16836	9.37433	1.51974
Gm20762	2.63624	0.809558	0	0.74034	5.61601	1.53187	1.1486	2.62941	2.28923
Gm34882	2.63083	1.5148	2.3529	4.24821	3.5028	3.63072	2.16618	3.79391	1.75143
Gm43534	2.6303	5.4128	1.04774	4.88694	6.73656	2.21807	3.03028	4.61386	1.52258
Mir6385	2.61472	0.936774	2.84686	5.14008	5.41544	0.886296	2.13279	3.81394	1.78824
Tmem52	2.6102	2.04034	2.58359	8.39649	6.58559	2.01083	2.41138	5.6643	2.34899
Gm10320	2.6048	2.05308	1.89071	2.21891	3.45273	4.41466	2.18286	3.3621	1.54023
Ddt	2.60458	4.32637	3.73812	4.77103	4.41362	6.98259	3.55635	5.38908	1.51534
Gm38364	2.55629	0	0.55665	2.01009	0.635331	3.11937	1.03765	1.92159	1.85188
Mir7027	2.54209	0	2.76779	2.49865	1.5795	10.3401	1.76996	4.80609	2.71537
Gm14277	2.54209	1.36613	1.38389	1.74905	2.52721	5.42856	1.76404	3.23494	1.83383
Mir697	2.51877	0.902397	0	1.65048	6.26005	5.9764	1.14039	4.62898	4.05912
Gm16025	2.49073	1.21684	4.51976	3.59805	7.08139	10.0928	2.74244	6.92408	2.52479
Gm24325	2.47339	0	0	7.29335	0	5.03033	0.824462	4.10789	4.98251
9330020H09Rik	2.47223	2.10741	2.69173	3.43549	3.44298	4.03106	2.42379	3.63651	1.50034
Ripk2	2.46987	3.94702	3.96297	2.93875	4.64428	9.15409	3.45995	5.57904	1.61246
Igkj3	2.4083	0	0	7.10142	0	0	0.802766	2.36714	2.94873
Gimap9	2.39656	1.13816	2.42729	2.57473	3.18594	3.85393	1.98734	3.20487	1.61264
Shisa7	2.38472	0.859309	0.225125	2.42526	1.28473	1.92038	1.15638	1.87679	1.62298
Agfg2	2.37049	2.41914	3.02414	4.09511	5.02862	3.26274	2.60459	4.12883	1.58521
Gm16140	2.36748	0	0	0.320968	0.101449	4.56589	0.78916	1.66277	2.10701
Hist1h4j	2.36474	2.54163	2.18848	2.9054	4.55485	3.36655	2.36495	3.60893	1.52601
Gcfc2	2.34445	4.46299	2.19701	4.71195	4.50781	4.87486	3.00148	4.6982	1.56529
Gm15628	2.34226	1.43856	1.2751	3.2889	3.7423	2.38182	1.68531	3.13767	1.86178
Gm15540	2.30825	3.64841	1.77401	2.9361	5.06191	4.97062	2.57689	4.32288	1.67755
Kctd12b	2.29441	2.64649	3.57454	3.24529	5.84152	3.8317	2.83848	4.30617	1.51707
Gm4544	2.28788	5.9306	4.1761	2.97633	13.5466	2.2581	4.13153	6.26033	1.51526
1700071M16Rik	2.2855	1.80824	2.00456	2.83925	1.93288	4.80961	2.03276	3.19391	1.57122
Mup5	2.27552	0	0.754034	3.11183	12.9092	21.228	1.00985	12.4164	12.2952
Gm22772	2.26897	3.25161	1.64695	0.743399	9.3987	3.0764	2.38918	4.40617	1.84422
Gm13803	2.24577	1.40803	0.61129	2.39134	2.32565	2.85464	1.4217	2.52388	1.77525
Gm41177	2.23529	0	0.715807	0.387721	0.816985	3.74384	0.983698	1.64951	1.67685
Gm17330	2.21855	1.19226	0.60388	2.7258	1.37848	2.82003	1.33823	2.3081	1.72474
Gm23711	2.20519	1.18508	0	4.335	2.74034	5.60609	1.13009	4.22715	3.74055
Snord32a	2.20519	1.18508	2.40097	8.67001	1.37017	8.96974	1.93041	6.33664	3.28253
Cldn10	2.18987	1.9361	1.11523	9.16524	24.6234	4.02271	1.74707	12.6038	7.21427
Gm47385	2.17894	0	0	0.713899	2.70772	3.6929	0.726312	2.37151	3.26514
Gm22403	2.17894	0	0	3.21255	0	1.10787	0.726312	1.44014	1.98281
Gm40466	2.16861	3.03009	2.83337	4.90256	4.8508	5.07205	2.67736	4.9418	1.84578
Gm2666	2.15693	2.64946	3.91404	2.12006	7.27529	6.47563	2.90681	5.29033	1.81998
Snord71	2.1533	0	0	3.17475	8.02759	5.47418	0.717767	5.55884	7.74463
Gm29284	2.1533	2.70011	1.56298	4.233	7.58162	8.39375	2.1388	6.73612	3.14949
Dnal1	2.13685	2.67949	2.51327	4.60258	3.58974	3.03139	2.4432	3.74124	1.53129
Limch1	2.12699	0.411835	1.70282	1.37583	2.48769	3.86462	1.41388	2.57605	1.82197
Gm13268	2.11352	1.59014	1.15058	3.32384	1.05057	3.86859	1.61808	2.74767	1.6981
4930417H01Rik	2.0854	1.6159	1.90093	2.95548	2.47096	4.19194	1.86741	3.20612	1.71688
Gm8213	2.07518	0.446083	0.225942	0.815885	3.09454	0.844092	0.915734	1.58484	1.73068
Gm4864	2.06708	0.0673246	5.5242	2.64744	3.58064	6.24229	2.55287	4.15679	1.62828
Gm16028	2.05652	3.20503	4.03039	5.65986	5.23898	5.6464	3.09732	5.51508	1.7806
Gm43912	2.04123	1.09697	1.11123	4.17989	3.8049	1.72976	1.41648	3.23818	2.28608
4930500A05Rik	1.99851	2.41652	1.90395	3.51948	3.00091	2.96373	2.10633	3.16137	1.50089
Mir378b	1.98946	0	3.24914	1.95546	4.94453	3.0346	1.7462	3.31153	1.89642
Dpyd	1.98812	0.631089	0.639295	1.86302	1.98416	4.82904	1.08617	2.89207	2.66264
Gm17193	1.98658	1.70815	2.01876	2.86386	3.78532	2.8282	1.9045	3.15913	1.65877
Gm12261	1.98638	0	0	2.64973	0.52895	0.721404	0.662126	1.30003	1.96341
Gm16259	1.98587	1.95655	2.52254	2.92789	2.67345	4.54367	2.15499	3.38167	1.56923
1700016A09Rik	1.97279	0.471192	0.715978	2.0468	2.86013	0.891603	1.05332	1.93284	1.835
Car8	1.97139	6.58635	5.24967	10.4823	5.28332	7.29417	4.60247	7.68658	1.6701
Mfap3l	1.96764	2.24431	2.31722	3.1181	4.89029	4.53259	2.17639	4.18033	1.92076
Gm28402	1.96279	2.90073	3.73985	7.95816	2.43913	4.98987	2.86779	5.12905	1.7885
Gabra4	1.95578	0.226378	2.17856	2.51385	3.21561	10.097	1.45357	5.2755	3.62934
Gm23690	1.94713	0	0	1.91386	4.83933	2.97004	0.649045	3.24107	4.99361
Gm16401	1.9415	0.758814	0.720638	2.16855	1.37083	2.51274	1.14032	2.01737	1.76913
Zfp870	1.92929	1.69495	1.89965	2.63835	3.12716	3.82139	1.8413	3.19563	1.73553
Gm25220	1.92664	0	3.14653	1.89371	3.59129	4.89795	1.69106	3.46099	2.04664
Klk1b11	1.90878	1.93759	1.50095	2.39731	6.72067	1.50968	1.78244	3.54255	1.98747
Gm10080	1.88045	2.24569	3.63983	5.13421	4.6736	4.6743	2.58866	4.82737	1.86482
Lonrf3	1.87256	1.36756	1.51604	2.21811	3.22199	2.58774	1.58539	2.67595	1.68788
Gm11767	1.85629	7.5816	6.87174	13.5018	6.68966	4.90789	5.43654	8.36646	1.53893
Aldoa	1.8326	1.84658	4.61413	7.09253	8.11299	3.96005	2.76444	6.38852	2.31097
Arhgap31	1.82357	3.03709	3.97989	4.59405	6.4819	4.51899	2.94685	5.19831	1.76402
Gm48882	1.81991	1.76976	1.32099	1.19254	2.58464	7.13821	1.63688	3.63846	2.2228
Gm22475	1.79442	0	0	0	0	4.56182	0.598139	1.52061	2.54223
Gm26693	1.79266	2.69747	2.53736	3.70025	3.56433	3.64588	2.3425	3.63682	1.55254
Gm11915	1.78941	0.274752	0.278325	1.2563	4.44732	1.81963	0.780827	2.50775	3.21166
Rassf6	1.76156	1.36228	1.87118	1.90038	2.77637	2.88358	1.66501	2.52011	1.51357
Gm24261	1.75991	0.945781	1.91616	5.1895	4.37401	0.894818	1.54062	3.48611	2.2628
Gm47435	1.74552	2.14411	1.9005	4.65688	3.40863	4.31073	1.93004	4.12541	2.13747
Igkv8-30	1.74078	0.534572	1.89533	3.17763	0.618067	3.79325	1.39023	2.52965	1.81959
Gm8437	1.7354	1.19491	1.919	1.99892	2.42612	2.92281	1.61644	2.44928	1.51524
Gm26588	1.7341	1.44225	0.831647	1.50156	2.30886	2.6241	1.336	2.14484	1.60542
Ovol2	1.73242	2.74648	2.21632	3.91648	4.46716	3.3472	2.23174	3.91028	1.75212
Gm47870	1.7254	0.890147	0.526004	3.05265	0.771884	1.544	1.04718	1.78951	1.70888
AW046200	1.72222	1.91488	2.19842	3.765	3.39475	1.90229	1.94518	3.02068	1.55291
Gm23264	1.71057	0	0	1.68133	2.12569	5.21838	0.570189	3.00847	5.27626
Gm23864	1.71057	0	0.931217	0.840666	3.18853	0.86973	0.880595	1.63298	1.8544
Gm22716	1.71057	1.83853	0	1.68133	0	4.34865	1.18303	2.00999	1.69902
Rpl19-ps12	1.70333	0.332864	1.51736	1.21762	1.92427	2.51942	1.18452	1.8871	1.59314
Gm49643	1.702	3.94008	3.99131	6.82034	2.27774	5.59165	3.21113	4.89658	1.52488
AC124413.1	1.69473	0	1.84519	2.49865	13.689	1.72335	1.17997	5.97034	5.05973
Igkv3-2	1.69473	0.260215	0.263599	0.475933	0.300858	2.95432	0.739514	1.2437	1.68179
Gm48398	1.68692	0	0.918343	0.414522	4.1926	1.71541	0.868421	2.10751	2.42683
Adgrg2	1.68188	3.24268	1.73681	4.65265	4.95577	3.43822	2.22046	4.34888	1.95855
Gm11379	1.68138	2.32349	0.261523	2.36093	2.08942	2.93106	1.42213	2.46047	1.73013
Gm32585	1.67698	0.386235	0.391258	1.17737	0.744269	1.94892	0.818158	1.29019	1.57694
3110021N24Rik	1.66667	1.24851	0.879826	1.93604	2.63599	1.33531	1.265	1.96911	1.55661
0610043K17Rik	1.66391	1.27742	0.647015	2.10276	3.39696	0.604293	1.19612	2.03467	1.70106
Rpusd3	1.65313	1.549	1.06148	1.54155	2.4757	2.62933	1.4212	2.21553	1.55891
Gm15494	1.64892	2.83564	1.97485	5.18638	5.94235	2.17981	2.15314	4.43618	2.06033
Rpl35a-ps3	1.64892	0.295379	2.09454	1.62074	2.04909	3.91248	1.34628	2.52744	1.87735
Gm5751	1.64892	0.221534	0.89766	1.62074	1.28068	2.09597	0.922706	1.6658	1.80534
Slc25a34	1.64522	0.847307	0.895643	13.7454	9.32794	1.46388	1.12939	8.17907	7.24202
Gm30484	1.63056	1.97161	1.99724	2.80472	6.0788	1.45084	1.86647	3.44479	1.84562
Spdef	1.62782	2.56038	6.18159	13.7366	23.6329	7.63061	3.4566	15	4.33954
Insl3	1.61584	3.31555	3.35866	2.59891	4.38103	6.12441	2.76335	4.36812	1.58073
Vstm5	1.60876	1.18567	1.70154	2.66556	2.34189	1.96312	1.49866	2.32352	1.5504
Gm49475	1.59852	3.22144	2.39311	3.7316	1.73814	5.89252	2.40436	3.78742	1.57523
Gm12869	1.5962	1.42967	0	2.09189	0.330594	4.0579	1.00862	2.16013	2.14166
1700008A23Rik	1.58927	1.99285	1.73037	5.07685	2.13953	4.57898	1.77083	3.93179	2.22031
Gm7592	1.58655	1.16266	1.88445	2.05562	4.74971	5.3534	1.54456	4.05291	2.624
Slc6a9	1.5843	1.0523	0.988456	1.92465	2.2121	1.71967	1.20835	1.95214	1.61554
Mir1191b	1.57785	0	0	1.55088	0	1.6045	0.52595	1.0518	1.9998
Chac1	1.56532	0.360518	0.304338	1.59352	1.66731	1.64861	0.743392	1.63648	2.20137
Map3k8	1.56454	1.57238	1.96891	3.19543	2.37346	2.45876	1.70194	2.67589	1.57225
Clec7a	1.5611	2.4609	0.830965	2.35278	3.4488	1.55219	1.61765	2.45126	1.51532
D630008O14Rik	1.5579	1.67444	1.98699	3.98131	3.15286	2.03684	1.73977	3.057	1.75713
Gm10043	1.55771	0	0.424001	0.382772	2.9036	0.792009	0.660569	1.35946	2.05801
Gm14231	1.54587	0.498452	0.336623	0.455834	2.11312	1.41478	0.793647	1.32791	1.67318
Rpl19-ps7	1.54587	1.82766	1.00987	2.27917	1.92102	2.67236	1.46113	2.29085	1.56786
Tmem56	1.54579	4.37217	2.51821	6.39735	7.56814	3.55745	2.81206	5.84098	2.07712
Gm15241	1.54456	4.15026	0.840846	3.60564	5.27834	5.49728	2.17856	4.79375	2.20043
Gm12091	1.54363	0	0.120049	0.108375	0.274034	2.5788	0.55456	0.98707	1.77992
Dnajc22	1.5335	2.55208	2.47754	3.79254	2.33596	4.6279	2.18771	3.58547	1.63892
Rps13-ps1	1.53093	1.64545	0.74082	1.67196	2.95937	2.24869	1.30573	2.29334	1.75636
Bex4	1.53072	5.7583	3.69038	8.5975	5.70659	6.55986	3.6598	6.95465	1.90028
Mir7030	1.52526	0	0	2.99838	0	1.55102	0.508418	1.51647	2.98271
Gm11572	1.52526	0	1.66067	3.74797	0.947702	1.55102	1.06198	2.08223	1.96071
Gm16310	1.52526	2.66395	2.07584	4.59126	2.25079	3.48979	2.08835	3.44395	1.64913
Zfp469	1.51129	1.20863	1.02159	2.21763	2.4833	2.68761	1.24717	2.46284	1.97474
2010016I18Rik	1.50999	3.51195	3.58457	5.86375	7.25965	3.95201	2.86884	5.6918	1.98401
C130026I21Rik	1.50652	2.98142	2.39532	3.29062	3.6551	4.7175	2.29442	3.88774	1.69443
Rragd	1.50373	0.893675	0.96308	2.45179	3.93517	3.83182	1.12016	3.40626	3.04087
4921507P07Rik	1.50088	1.36498	1.46653	2.79916	2.72594	1.80017	1.44413	2.44176	1.69081
Gm26020	1.50025	1.07499	3.26689	3.9323	5.593	4.06824	1.94738	4.53118	2.32681
Gm26779	1.49481	2.32068	0	2.61202	0.412792	2.87121	1.27183	1.96534	1.54529
Ralgapa2	1.49355	2.43145	2.96098	4.33235	3.05304	3.56196	2.29533	3.64912	1.5898
Kcne3	1.49182	2.04574	3.19252	4.65178	4.73052	2.19706	2.24336	3.85979	1.72054
Gm15511	1.4787	1.58932	0.178887	2.90686	1.83756	0.334151	1.0823	1.69286	1.56412
Gm23823	1.47605	3.17294	3.2142	2.17624	5.50279	6.75443	2.62107	4.81115	1.83557
Gm17146	1.47605	0.793236	0.5357	2.17624	2.44568	0.500329	0.934997	1.70742	1.82612
Adh1	1.47539	2.51079	0.53546	4.35053	2.24087	1.12524	1.50721	2.57221	1.7066
Coro6	1.4589	0.816683	2.11789	3.04717	3.28595	3.98701	1.46449	3.44005	2.34897
Mir143	1.45262	0	0	0	3.61029	0	0.484208	1.20343	2.48536
Gm49330	1.45262	1.56129	5.53557	2.1417	4.51287	7.3858	2.84983	4.68012	1.64225
Gm37784	1.45262	0	2.10879	0.475933	1.80515	3.44671	1.18714	1.90926	1.60829
C030010L15Rik	1.4393	1.80479	1.43649	3.18307	1.78859	2.56131	1.56019	2.51099	1.60941
Lcp2	1.43666	1.8309	1.94409	4.17581	2.04035	1.71137	1.73722	2.64251	1.52112
Gm10226	1.43553	4.24303	2.34448	3.17475	7.58162	7.29891	2.67435	6.01843	2.25043
Gm43963	1.43452	1.2651	2.20266	2.85617	3.47389	1.57097	1.63409	2.63368	1.61171
5033417F24Rik	1.43393	1.1559	1.22668	2.51682	2.29103	1.04153	1.27217	1.9498	1.53265
Gm14044	1.43313	1.10024	1.11454	2.4148	2.28975	1.87371	1.21597	2.19275	1.8033
Gm8319	1.4277	0.613799	0.62178	1.54363	0.709668	1.74217	0.887758	1.33182	1.50021
Gm2830	1.42621	2.81032	1.29403	4.6728	3.24926	3.14232	1.84352	3.68813	2.00059
2010103J01Rik	1.41519	0.253508	0.51361	0.927333	3.51724	1.67894	0.727434	2.04117	2.80599
Egf	1.4123	0.287887	0.600935	0.662169	1.25071	2.03868	0.76704	1.31719	1.71723
Snord42a	1.40793	4.53975	3.06585	6.91933	5.24881	4.29513	3.00451	5.48776	1.82651
Gm23722	1.40793	0	0.766464	0.691933	0.874802	2.14756	0.724797	1.2381	1.7082
4930469K13Rik	1.40658	3.11808	1.72289	21.1701	6.7732	3.57583	2.08251	10.5064	5.04505
Gm16283	1.40253	0	0.763527	0.516962	2.17863	0.713112	0.72202	1.13623	1.57369
Gm25788	1.39718	0.750849	1.52123	2.74661	2.60437	0.71039	1.22308	2.02046	1.65193
Gm4833	1.39011	1.49409	0.882888	1.25249	2.73514	2.70937	1.2557	2.23233	1.77777
Gm10145	1.3866	1.91613	1.29403	0.778799	7.38469	0.402862	1.53225	2.85545	1.86357
A430073D23Rik	1.37617	0.591647	0.749175	1.89371	1.02608	1.95918	0.905664	1.62633	1.79573
Gm16192	1.36736	0.839797	0.850717	3.07198	0.849594	1.48977	1.01929	1.80378	1.76964
Gm22200	1.3659	1.46808	0	1.34256	1.69738	6.94486	0.944659	3.32826	3.52324
Gm23245	1.35578	0	0	3.33153	1.6848	0.689342	0.451927	1.90189	4.2084
Gm22581	1.34581	0.723244	1.4653	1.98422	1.67242	3.42136	1.17812	2.35933	2.00263
Oit1	1.34152	0.564214	0.762067	0.573303	1.95701	3.67737	0.889268	2.06923	2.32689
4931431C16Rik	1.33843	1.22277	1.53012	2.10489	1.49692	2.68805	1.36378	2.09662	1.53736
Gm12655	1.33321	1.02353	0.51842	1.59123	2.95849	1.45257	0.958386	2.00076	2.08764
Gm49864	1.33191	0.507969	1.49694	1.94261	1.44158	2.14084	1.11227	1.84168	1.65577
Mir6911	1.32631	0	0	2.60728	0	0	0.442103	0.869095	1.96582
Gm27997	1.32631	4.27658	8.66437	13.0364	11.5372	2.69742	4.75575	9.09036	1.91145
Gm9727	1.31914	0.886137	0.179532	0.810372	1.22945	2.34749	0.794936	1.46244	1.83969
Mir200b	1.30736	0	0	7.71011	6.49853	2.65889	0.435787	5.62251	12.902
Mir99b	1.30736	0	0	8.99513	1.62463	1.32944	0.435787	3.98307	9.13994
Mir199a-1	1.30736	1.40516	0	0	4.8739	2.65889	0.904174	2.51093	2.77704
Gm43096	1.30426	0.700911	0.710026	0.427322	1.35064	2.87362	0.905064	1.55053	1.71317
4933431C10Rik	1.30117	1.24311	0.550934	1.70524	2.24574	1.8377	1.03174	1.92956	1.8702
Gm14472	1.29809	2.44159	0	1.59488	1.61311	3.63004	1.24656	2.27934	1.82851
1700108N11Rik	1.29738	1.5017	1.41257	2.55042	2.85241	1.42078	1.40388	2.27454	1.62018
Gm49958	1.29625	0	0.846801	1.78374	0	2.37266	0.714351	1.38547	1.93948
Stx1b	1.29593	0.594018	1.14124	1.76081	2.24986	1.45347	1.01039	1.82138	1.80264
Gm49437	1.28443	1.38051	0.69923	2.52495	2.39419	2.61224	1.12139	2.51046	2.23871
Hyal1	1.28417	1.32815	1.47732	2.21485	3.7336	1.92183	1.36322	2.62343	1.92444
Slc35f2	1.28041	0.253508	0.40355	0.496786	0.251232	2.1929	0.645821	0.980305	1.51792
Zfp850	1.27703	1.26084	1.3904	2.14552	1.43931	2.44619	1.30942	2.01034	1.53529
Rnf39	1.27459	1.31514	1.6653	2.65594	3.29452	1.86641	1.41834	2.60562	1.83709
Mir7013	1.27105	1.36613	1.38389	3.74797	4.73851	3.87755	1.34036	4.12134	3.07481
Gm15690	1.27105	0	0	0.208221	1.5795	1.0771	0.423682	0.95494	2.25391
Gm3940	1.27105	2.73226	2.30649	2.91509	3.42226	5.17006	2.10326	3.8358	1.82374
Gm13622	1.26811	0.681487	0.920464	1.24644	2.62643	4.08351	0.956687	2.65213	2.7722
P2ry13	1.26702	1.36181	1.77366	1.45886	2.38425	2.83454	1.4675	2.22588	1.51679
Gm35638	1.26325	1.20689	2.13951	2.34536	3.31405	3.71103	1.53655	3.12348	2.03279
Gm50152	1.25856	0.193244	0.391514	1.23705	1.56399	1.27982	0.614439	1.36029	2.21387
Gm43712	1.25794	0.676022	1.36963	1.23644	0.78161	3.83757	1.1012	1.95188	1.7725
AL607088.1	1.25363	1.5399	1.36494	2.99251	1.33531	2.00327	1.38616	2.11037	1.52246
Hist3h2a	1.23669	1.1917	1.57864	3.982	2.75567	2.38507	1.33568	3.04091	2.27668
Gm33586	1.23115	1.32325	0.893635	2.72274	3.44233	1.98224	1.14934	2.71577	2.36289
Gm20324	1.22784	0.879796	1.5151	1.36777	1.9327	2.33069	1.20758	1.87706	1.55439
Zfp442	1.22146	1.81776	2.0119	1.78548	2.49088	3.78996	1.68371	2.68877	1.59694
Gm45627	1.21771	1.3088	1.63178	2.11758	1.39682	2.95281	1.38609	2.15574	1.55526
Kcna7	1.21629	1.71298	1.27861	2.22611	4.16954	1.45008	1.40263	2.61524	1.86453
Igkv12-46	1.21373	0	0	0.954391	0.301656	1.23423	0.404577	0.830093	2.05176
Asic1	1.2117	2.38192	1.75325	3.80804	3.01151	1.7834	1.78229	2.86765	1.60897
Itpka	1.20812	1.40671	1.26058	2.42443	2.94007	1.17734	1.2918	2.18061	1.68804
Ntrk2	1.2049	0.581235	0.562969	0.755345	0.937288	3.52621	0.783034	1.73961	2.22163
Lefty1	1.1973	1.95827	0.906851	3.01884	1.876	3.65257	1.35414	2.84914	2.10402
Slc6a2	1.19305	0.500407	0.776212	1.01535	1.7357	1.44992	0.823221	1.40032	1.70103
Gm15738	1.19303	0.961707	1.1907	2.49186	2.40915	1.51648	1.11515	2.13916	1.91828
Gm14410	1.18306	0.369162	0.332411	1.42542	1.04334	1.74635	0.628211	1.40504	2.23657
Gm18284	1.18275	1.27123	1.12679	2.32507	2.75584	1.65375	1.19359	2.24489	1.88079
Gm11517	1.18237	0.508327	0.257468	2.09189	0.881583	0.721404	0.649388	1.23163	1.8966
A430088P11Rik	1.17901	0.677299	1.30581	1.49852	1.743	1.8604	1.05404	1.70064	1.61345
Slc16a12	1.16314	1.06145	1.83988	3.10623	2.69993	0.803405	1.35483	2.20319	1.62618
Gm47467	1.15842	0.747047	1.51352	2.27725	3.45491	2.12038	1.13966	2.61751	2.29674
Hist2h2be	1.15267	2.4778	1.25501	1.92262	4.08018	2.5574	1.6285	2.8534	1.75217
Gm13039	1.15259	0.247761	0.501966	1.0196	0.572918	2.2269	0.634104	1.27314	2.00778
Ccl28	1.15244	0.324893	0.946212	0.909912	1.33821	3.65021	0.807849	1.96611	2.43376
Gm45871	1.14204	1.75937	2.07238	2.95597	2.88568	3.1743	1.65793	3.00532	1.81269
Plin5	1.1401	1.46104	1.52779	2.67225	3.2695	3.03218	1.37631	2.99131	2.17343
Ldha-ps2	1.12554	2.23337	1.50827	2.38282	3.01256	2.55324	1.62239	2.64954	1.6331
A2m	1.12097	4.8333	3.32087	3.51042	4.90791	10.9484	3.09171	6.45557	2.08802
Dpy19l3	1.11908	0.527847	0.6399	0.894211	1.6708	1.07249	0.762277	1.2125	1.59063
B4galnt3	1.11397	2.08227	1.31834	4.52256	2.91909	1.35442	1.50486	2.93202	1.94837
Gm12749	1.10545	0.678939	1.80539	1.47461	1.96245	2.32853	1.19659	1.92187	1.60612
Gm14279	1.10259	0.592538	0	1.89656	0	1.40152	0.565044	1.09936	1.94562
Gm48609	1.10259	0	1.44058	1.08375	1.37017	2.46668	0.847725	1.6402	1.93483
Mfsd2b	1.10217	1.433	0.948402	1.99193	1.89982	1.44617	1.16119	1.77931	1.53231
D3Ertd751e	1.08628	1.81054	2.1769	3.83759	1.50641	2.49743	1.69124	2.61381	1.5455
Gm10516	1.08322	0.776165	0.464607	1.80677	1.10135	0.867858	0.774662	1.25866	1.62478
Pip	1.07304	0	2.128	3.80447	5.52429	45.8681	1.06701	18.3989	17.2434
Ret	1.06901	0.421777	0.412528	1.17044	1.36207	0.619215	0.634438	1.05058	1.65592
Rnls	1.06871	0.423189	0.428692	2.0456	1.32806	0.514782	0.640197	1.29615	2.02461
Fbxo2	1.06578	1.14551	2.16609	3.63157	2.64886	1.30054	1.45913	2.52699	1.73185
Gm11205	1.06166	0.684649	0.231184	1.04352	2.90248	0	0.659165	1.31533	1.99545
Gm19705	1.0573	1.13639	0.511632	1.73205	1.97083	1.25435	0.901776	1.65241	1.8324
6330408M09Rik	1.05283	0.174091	0.617241	1.43285	0.603846	1.15297	0.614721	1.06322	1.7296
Gm19486	1.0519	0	0	0	1.30718	1.06967	0.350633	0.792281	2.25957
Tmem35a	1.04971	1.74363	1.6624	3.93947	2.37173	2.32895	1.48525	2.88005	1.93911
Gm16276	1.04789	0.750849	0.760613	1.3733	2.17031	4.97273	0.853116	2.83878	3.32755
Flvcr2	1.0447	1.34741	0.654031	1.64295	2.43417	1.30137	1.01538	1.79283	1.76567
E130304I02Rik	1.04291	1.12093	0.709689	1.7939	1.296	2.65131	0.957841	1.91374	1.99797
Gm25654	1.03995	3.35322	0	0	6.46161	7.40259	1.46439	4.6214	3.15585
Dcpp1	1.03826	1.43477	10.6584	11.6631	1.84318	43.7402	4.37716	19.0822	4.35949
2900052L18Rik	1.03733	3.15896	3.07454	3.68189	9.59638	0.996246	2.42361	4.75817	1.96326
Gm10300	1.03632	0.771125	0.824549	1.29285	1.53548	1.21596	0.877332	1.34809	1.53658
Creb3l4	1.03561	3.39783	3.44201	5.57173	6.63787	1.44109	2.62515	4.55023	1.73332
Hopx	1.02623	1.16788	0.657258	1.30536	1.4253	1.65742	0.950454	1.4627	1.53894
Gm11280	1.02443	0.734039	0	2.01384	0	0.694486	0.586155	0.902774	1.54016
Gm44837	1.02109	0.274369	0	0.878186	0.158611	1.42772	0.43182	0.821504	1.90242
Gm48175	1.01684	1.63935	0	0.999459	0	3.10204	0.885397	1.36717	1.54413
Gm5421	1.01079	0.501417	0.888889	1.14636	1.59427	1.42319	0.800365	1.38794	1.73413
Gm4013	1.00936	0.602704	1.70951	1.76375	3.20546	2.05282	1.10719	2.34068	2.11407
Gm10075	1.00751	0.721917	0.182826	1.32039	1.04334	0.683017	0.637417	1.01558	1.59328
Samd12	0.995696	2.14036	1.66371	2.91666	1.89888	3.18792	1.59992	2.66782	1.66747
Gm12144	0.991652	0.456786	0.616968	1.53168	1.05626	0.648258	0.688468	1.07873	1.56686
Rpl29-ps5	0.988286	0.63733	0.215206	2.91419	1.22812	0.803984	0.613607	1.64877	2.687
5830454E08Rik	0.984036	0.264412	0.669625	1.20902	0.152855	1.62607	0.639358	0.995982	1.55779
Cd27	0.982767	0.676022	1.02722	2.70472	1.12356	2.51841	0.895336	2.11556	2.36287
Gm37818	0.981862	0.124154	0.251537	0.397387	0.179432	1.7326	0.452518	0.769806	1.70116
Gm16409	0.980084	0.921725	0.666936	0.481667	0.304483	3.73739	0.856248	1.50785	1.76099
Gm15720	0.973567	1.74399	0	0.637953	2.41966	1.98002	0.905854	1.67921	1.85374
Gm30873	0.973567	0.241476	0.163077	0.441659	1.11677	0.533083	0.459373	0.69717	1.51765
Drc3	0.972059	0.56592	0.374836	1.07488	1.28346	0.988478	0.637605	1.1156	1.74968
Col25a1	0.969382	2.0536	1.72084	1.8573	2.65368	2.6644	1.58127	2.39179	1.51258
Fer1l4	0.968767	0.713176	1.89282	2.77837	2.35826	1.0661	1.19159	2.06758	1.73515
Gm44200	0.967684	1.18866	1.50514	2.71756	3.43578	2.81151	1.22049	2.98828	2.44842
Cyp2j6	0.964655	1.09139	1.16086	1.87139	1.16721	2.40074	1.0723	1.81311	1.69086
Mir374b	0.963319	0	0	1.89371	3.59129	1.95918	0.321106	2.4814	7.72764
Igkv6-25	0.963319	0	1.31106	0.473428	0	3.18367	0.758125	1.21903	1.60796
Ccl25	0.95879	1.25511	1.19113	1.59484	1.69555	1.84997	1.13501	1.71345	1.50964
Spata46	0.949575	0.893033	0.646176	1.98336	0.737511	1.32772	0.829595	1.34953	1.62674
Gm5873	0.944342	0.184543	0.841241	1.01259	0.853465	1.48409	0.656708	1.11671	1.70047
Gm6063	0.943457	2.43368	3.08166	3.52387	3.51724	6.14011	2.15293	4.39374	2.04082
Gm42578	0.943457	1.01403	1.02722	1.391	1.17241	2.39848	0.994903	1.65397	1.66244
Yjefn3	0.935952	1.34129	1.35873	2.65765	2.45541	2.11503	1.21199	2.40936	1.98794
Gm15421	0.935739	4.02295	2.64892	3.31109	3.02334	5.89958	2.53587	4.078	1.60813
Zbtb16	0.93542	4.43119	1.35796	4.42691	6.28572	2.00813	2.24152	4.24025	1.89168
Gm27530	0.93383	0	0	1.83574	1.16045	0	0.311277	0.998731	3.2085
Gm6043	0.930034	0.399842	0.202521	0.731311	1.15573	0.945743	0.510799	0.944263	1.8486
Gdf11	0.923714	0.702234	0.564187	1.32868	1.20388	2.63467	0.730045	1.72241	2.35932
Dcst2	0.921161	0.86093	0.392456	1.25971	1.34379	1.34399	0.724849	1.31583	1.81532
Rpl12-ps1	0.918828	0.79005	0.200081	1.08375	0.913448	1.12122	0.63632	1.03947	1.63357
Gm37062	0.913848	0.280631	0.28428	0.513274	0.648926	1.4603	0.49292	0.874168	1.77345
Snhg11	0.912898	1.54681	0.724997	3.57863	5.48535	3.10167	1.06157	4.05522	3.82002
Gm34106	0.909695	0.195549	0.198092	1.7883	0.904368	1.4801	0.434445	1.39092	3.2016
Cdc14b	0.907277	1.78956	1.42204	2.33233	2.72571	1.83506	1.37296	2.2977	1.67354
Frmd7	0.897209	0.505123	0.558209	0.755893	1.00876	2.21574	0.653514	1.3268	2.03025
Gm12396	0.897209	1.60721	0.325622	2.64563	1.48659	0.608243	0.943347	1.58015	1.67505
Eif3j2	0.884763	7.73163	10.2614	9.90637	6.02323	15.0212	6.2926	10.3169	1.63954
Gm47827	0.884206	0.712763	2.64745	1.73819	3.02166	4.49571	1.41481	3.08518	2.18064
Gm45224	0.884206	0.475175	0	0.651821	1.09879	0.674356	0.453127	0.808321	1.78387
Gm16326	0.884206	0	0.481354	0.651821	0.549393	0.899141	0.455187	0.700118	1.53809
Hist1h3d	0.87925	0.472512	1.43597	1.1523	1.82104	2.75681	0.929244	1.91005	2.05549
Ppp1r1b	0.875146	0.10078	1.29315	1.10596	1.04869	7.81866	0.756357	3.32443	4.39532
Atp5l-ps2	0.87435	0.626505	0	1.71881	0	0.889119	0.500285	0.869311	1.73763
Ankrd6	0.868869	0.772235	0.818662	0.886867	1.01743	2.07293	0.819922	1.32574	1.61692
Faah	0.864454	0.853787	1.17014	1.55009	3.01948	2.64905	0.962795	2.40621	2.49919
Gm22079	0.863352	0	0	0	0	3.51174	0.287784	1.17058	4.06756
Gm22108	0.863352	0	0	0	2.14574	0	0.287784	0.715247	2.48536
Gm13611	0.863352	0.618624	1.56667	3.39439	1.07287	1.46322	1.01622	1.97683	1.94528
Lrrc36	0.861658	1.04188	1.68087	5.75208	3.03384	0.876213	1.1948	3.22071	2.6956
Npw	0.860646	1.54171	0.78088	1.83286	1.60426	1.89623	1.06108	1.77778	1.67545
Chrm1	0.860557	1.00075	0.983039	1.62237	1.64792	1.73584	0.948114	1.66871	1.76003
Mctp2	0.859507	0.668962	0.927749	1.18712	1.23383	1.41652	0.818739	1.27916	1.56235
Gm12089	0.855283	1.60871	1.16402	1.47117	3.18853	2.17432	1.20934	2.27801	1.88368
2900089D17Rik	0.850316	0.647364	0.424329	1.1492	1.23278	0.792623	0.64067	1.0582	1.65171
Fmo2	0.848421	1.63088	0.923746	2.50177	1.45982	2.09052	1.13435	2.01737	1.77844
Cyp2e1	0.848149	6.88255	3.32442	16.2146	10.8033	1.46621	3.68504	9.49469	2.57655
Gm26049	0.847364	0	0	0.832883	2.106	0	0.282455	0.979629	3.46827
Gm23115	0.847364	0	1.84519	0.832883	0	5.17006	0.897518	2.00098	2.22946
Luzp2	0.847213	1.05068	1.08208	2.37009	2.34859	0.613007	0.993325	1.77723	1.78917
D5Ertd605e	0.84658	1.36486	0.645219	1.66422	0.841623	1.89394	0.952221	1.46659	1.54018
Gm35696	0.846493	0.303272	1.02405	2.03384	12.2724	1.14772	0.724606	5.15132	7.10914
Gm12335	0.83959	0	1.21884	0.825241	1.39112	2.84591	0.686144	1.68742	2.45929
Gm22485	0.83959	0.902397	1.82826	4.12621	2.08668	0	1.19008	2.07096	1.74018
Tnf	0.837541	1.32029	1.09428	1.70134	4.30195	1.6466	1.08404	2.54996	2.35229
2810030D12Rik	0.836638	0.830053	0.910917	1.26514	3.43892	1.17799	0.859202	1.96068	2.28198
Foxred2	0.832097	0.43061	0.402655	1.15109	1.11063	1.04986	0.555121	1.10386	1.9885
Gm25219	0.831957	0.894193	0.60388	2.45322	1.72309	0.84601	0.776677	1.67411	2.15547
Gm12178	0.831957	1.49032	1.20776	2.7258	2.06771	1.12801	1.17668	1.97384	1.67747
Gm45315	0.824462	0.590758	0.89766	2.16099	1.36606	1.11785	0.77096	1.5483	2.00828
Tulp1	0.823967	1.71217	1.56996	2.61863	2.01372	2.02489	1.3687	2.21908	1.62131
2310016G11Rik	0.822345	0.378798	0.575586	1.03923	1.53287	0.53758	0.592243	1.03656	1.75023
Gm5503	0.82003	0.352549	4.46417	1.93444	5.29898	1.83454	1.87892	3.02265	1.60872
Mir365-2	0.817101	0.878225	0	3.21255	3.04619	0.830903	0.565109	2.36321	4.18187
Gm25948	0.817101	0	1.77929	1.60627	0	4.15451	0.865464	1.92026	2.21877
Gm5587	0.814676	0	0.591337	0.667295	0.337461	1.24266	0.468671	0.749137	1.59843
Gm11837	0.813871	0.583169	0.196918	0.888847	0.449503	1.19545	0.531319	0.8446	1.58963
Gm17825	0.80681	1.61045	1.25492	2.49235	3.15105	1.99249	1.22406	2.5453	2.07939
Gm7609	0.806625	0.512298	0.83832	0.828878	0.683439	1.90149	0.719081	1.13794	1.58249
Gm23841	0.802766	0	0	2.36714	0	0.816325	0.267589	1.06116	3.96562
Reep1	0.801204	1.31563	1.55082	2.71254	5.00586	1.42579	1.22255	3.04806	2.4932
Hist1h2ad	0.799959	0.515881	1.04518	0.943545	1.59055	3.25388	0.787006	1.92933	2.45148
Mospd4	0.794404	2.04919	1.90285	7.96444	6.91033	2.90816	1.58215	5.92764	3.74658
Rnf225	0.791117	1.36655	3.47618	2.02731	4.31864	2.35598	1.87795	2.90064	1.54458
Scgb2b26	0.790288	0.339762	0	5.74818	7.46377	28.288	0.376683	13.8333	36.724
Gm23143	0.788925	0	0.858968	0.775442	3.92153	0	0.549298	1.56566	2.85029
Fgf7	0.788925	1.05993	1.25777	1.52319	1.26049	2.34945	1.03554	1.71104	1.65232
Gm11954	0.786665	0.563675	0.285502	0.77322	0.651715	1.0666	0.54528	0.830513	1.52309
Ms4a4d	0.786318	2.47041	1.6464	3.44823	1.65362	3.56744	1.63438	2.88977	1.76812
Gm25927	0.782182	0.840694	0	1.53763	3.88801	6.36315	0.540959	3.9296	7.26413
Tcfl5	0.780453	0.994176	0.849743	0.596645	1.4009	1.94	0.874791	1.31251	1.50038
Gm42672	0.77996	0	0.283069	1.02217	0.32308	1.85065	0.354343	1.0653	3.00641
Gm2453	0.779327	1.31627	1.09095	0.984868	1.10681	3.05675	1.06218	1.71614	1.61567
Gm8482	0.7772	0.41767	0.846202	0.572938	1.44872	1.58066	0.680357	1.20077	1.76491
Smim5	0.776964	0.775437	0.966795	1.52737	2.55173	0.338609	0.839732	1.47257	1.75362
Gm41293	0.77665	1.53037	1.69121	1.14507	3.5388	1.84279	1.33274	2.17555	1.63239
Gm10563	0.772281	0.415026	0.840846	3.03633	0	0.785326	0.676051	1.27389	1.8843
Pla2g4f	0.771437	1.22836	0.684385	1.60076	1.31371	4.27099	0.894729	2.39515	2.67696
Gm47820	0.770331	0.496774	0.167745	0.605733	0.38291	1.41002	0.478283	0.799553	1.67172
Fn3k	0.769735	0.939116	1.51759	2.08571	1.42188	1.52316	1.07548	1.67692	1.55922
n-R5s29	0.769036	0.826565	0	0	0.955666	1.56405	0.531867	0.839906	1.57917
Gm14176	0.767424	0.618624	0.835558	1.13146	0.715247	1.56077	0.740535	1.13583	1.53379
Tmem117	0.767306	1.6293	0.957688	1.52678	3.72104	1.14185	1.1181	2.12989	1.90493
Akr1c13	0.765818	0.685922	0.972778	0.752731	0.951667	2.20647	0.808173	1.30362	1.61305
Gm31749	0.765178	0.986902	0.833113	1.05294	3.80349	2.02307	0.861731	2.29317	2.66112
Gm10964	0.762628	0	0	0	1.8954	2.32653	0.254209	1.40731	5.53603
Sec14l4	0.761097	1.29757	0.571496	2.19268	1.10887	5.15079	0.87672	2.81744	3.21362
Cd46	0.758314	0.86679	0.576637	1.20676	1.31629	0.807843	0.733914	1.1103	1.51285
Gm15454	0.757891	1.01823	0.618884	1.67611	0.470908	1.73406	0.798336	1.29369	1.62049
Gm43432	0.756325	0	0	0	0	3.0764	0.252108	1.02547	4.06756
Tafa5	0.755284	0.338244	1.06219	0.927971	1.32965	2.04811	0.718573	1.43524	1.99735
Mir6236	0.744027	1.59937	0.810083	5.11918	11.095	3.78297	1.05116	6.66573	6.34131
Rpl15-ps3	0.744027	0.159937	0.648067	1.1701	0.554752	0.605275	0.517344	0.776709	1.50134
C330011M18Rik	0.742417	0.585167	0.86222	0.875675	1.47614	1.1576	0.729935	1.16981	1.60262
Susd5	0.739653	1.20452	2.04991	2.59962	2.22825	3.00859	1.33136	2.61215	1.96202
Pnma1	0.737088	1.66785	2.02744	2.70731	3.66386	1.65687	1.47746	2.67601	1.81123
Gm12643	0.73408	0.262998	0.266418	0.481023	0.912227	1.74179	0.421165	1.04501	2.48124
Gm49131	0.732122	0.78689	0.797122	3.59805	0.454897	1.86122	0.772045	1.97139	2.55347
Rab43	0.728678	0.355994	0.685185	1.00923	0.926093	0.757827	0.589952	0.897715	1.52167
Gm17241	0.726312	0.390322	0.395398	0.713899	0	1.84645	0.504011	0.85345	1.69332
Cabcoco1	0.725161	0.389704	0.236863	0.427661	0.811029	1.2536	0.450576	0.830762	1.84378
Snora20	0.714963	0	0	2.81098	0	0	0.238321	0.936993	3.93164
Gm28982	0.714963	0.192112	0.58383	0.878431	1.33271	1.45408	0.496968	1.22174	2.45838
Gm13618	0.714963	0	0.25948	0.234248	0.592314	1.21173	0.324814	0.679432	2.09175
Gm50023	0.714963	1.0246	1.2974	1.63974	2.0731	1.21173	1.01232	1.64152	1.62155
Rpl22-ps1	0.711259	0.254822	0.774406	0.699103	1.76773	2.41091	0.580162	1.62592	2.80252
Gm7061	0.710924	0.625177	0.422205	1.07992	0.401569	1.31442	0.586102	0.931972	1.59012
Mir6403	0.709421	1.52498	0	0	3.52633	0	0.7448	1.17544	1.5782
Ppil6	0.704566	1.17798	0.426177	1.92368	2.23752	0.398037	0.769574	1.51975	1.97479
Gm16054	0.704351	0.973338	1.25988	1.48353	2.62585	1.4325	0.979191	1.84729	1.88655
Gm24620	0.703964	0.756625	0	0.691933	1.7496	0.715855	0.486863	1.05246	2.16173
Selenok-ps1	0.69948	0.125301	0.253861	0.458351	1.73846	1.65969	0.359547	1.2855	3.57533
Afmid	0.698195	0.944979	1.09804	1.44878	1.57459	1.44627	0.913739	1.48988	1.63053
Gm30008	0.695934	0	0.37886	1.36808	0.432412	0.707689	0.358265	0.83606	2.33364
Gm13461	0.691203	0.594328	0	0.543512	1.03073	0.562303	0.42851	0.712183	1.662
Gm32699	0.690508	0.346342	0.400967	0.995437	0.629259	0.748983	0.479272	0.791226	1.65089
Gm11814	0.689566	0.847029	0.643532	0.871434	1.34657	1.20208	0.726709	1.14003	1.56876
Gm49105	0.688085	0.246519	0.49945	1.35265	0.85507	0	0.478018	0.735907	1.5395
Gm7298	0.687789	0.0633635	0.25675	1.48728	2.02687	3.25724	0.335968	2.25713	6.71829
Gm8942	0.686365	0.245903	0.249101	1.34927	0	0.697958	0.39379	0.682409	1.73293
Gm50439	0.685508	1.10518	1.11955	0.336896	0.851867	4.87961	0.970081	2.02279	2.08518
Chp2	0.68508	1.4113	1.18101	3.03018	3.83101	0.522489	1.09246	2.46122	2.25291
Gm23442	0.68295	1.46808	0.743584	1.34256	3.39475	3.47243	0.964871	2.73658	2.83621
Gm13419	0.67539	1.81478	1.47071	5.6427	9.65187	0.686798	1.32029	5.32712	4.03481
Gm43597	0.673489	0.596129	0.841119	1.53813	1.05847	1.28916	0.703579	1.29525	1.84095
Mir3473g	0.672907	1.44649	0	3.30703	0.836208	0.684273	0.706465	1.60917	2.27778
Pabpc1l	0.671919	0.3972	0.841309	0.825544	1.41947	1.05907	0.636809	1.10136	1.72949
Gm6341	0.667995	0.478644	0.242434	1.0943	0.276701	0.905704	0.463024	0.758901	1.63901
Gm9806	0.663154	0	0.541523	1.79251	0.206022	2.02307	0.401559	1.34053	3.33832
Gm15484	0.663154	0.475175	0	0.543184	0.274696	1.23632	0.379443	0.684733	1.80457
Gm44454	0.663154	2.13829	0.722031	0	0.824089	5.39485	1.17449	2.07298	1.765
Gm18342	0.659332	1.13385	0.430722	0.648064	1.80255	1.34094	0.7413	1.26385	1.70491
Gm16572	0.656024	0.352549	1.0714	0	1.63046	1.66776	0.693325	1.09941	1.5857
Gm30984	0.649045	0	0.235556	1.70121	1.34426	0.220003	0.294867	1.08849	3.69146
Comp	0.647732	0.331518	0.772405	0.606345	2.95139	0.439115	0.583885	1.33228	2.28176
4930452B06Rik	0.641919	0.509955	0.334261	0.658381	0.624287	1.16362	0.495378	0.815429	1.64607
P2rx6	0.641409	0.960222	0.972709	1.46354	1.281	1.42096	0.858113	1.3885	1.61808
Cyp4f18	0.641347	0.477224	1.34286	0.339439	1.7779	1.7057	0.820477	1.27435	1.55318
Acpp	0.636737	0.630693	0.31265	1.6444	0.930894	1.21881	0.526693	1.2647	2.40121
Gm10685	0.634055	1.36297	0.230116	0.41548	2.10114	0.859687	0.742382	1.12544	1.51598
Snorc	0.633762	0.681172	0.276012	0.99669	2.04767	0.38668	0.530315	1.14368	2.1566
Rps2-ps9	0.632594	0.906555	0.573965	0.932675	1.70324	1.6082	0.704371	1.41471	2.00847
Gm37313	0.63114	2.03506	0.687174	2.48142	0.392153	3.209	1.11779	2.02752	1.81387
Aldh1a1	0.630245	0.338696	0.565106	1.31183	0.898369	1.05558	0.511349	1.08859	2.12887
Gm5055	0.630054	0.677186	0.171498	1.08375	0	1.92209	0.492912	1.00195	2.03271
Gm24336	0.626817	0	0.682468	0.616105	2.3368	0	0.436428	0.984302	2.25536
Rgn	0.626427	0.734496	0.992062	1.06352	1.83997	1.85311	0.784328	1.58553	2.02152
Gm12586	0.625865	0.896911	0.832859	2.59738	1.90117	0	0.785212	1.49951	1.90969
Gm5830	0.619742	1.11017	0.674765	1.82745	2.56714	1.05035	0.80156	1.81498	2.26431
Gm12502	0.618347	0.221534	0.224415	1.41815	0.256136	1.88637	0.354765	1.18689	3.34555
Gm9920	0.614712	1.87197	0.752949	2.76928	3.15105	1.43251	1.07988	2.45095	2.26965
Gm8885	0.612143	0.328967	0	0.300841	1.14105	2.02307	0.313703	1.15498	3.68177
Tmigd1	0.612143	0.460554	0.466543	1.3237	1.21712	2.11644	0.51308	1.55242	3.02568
Gm21814	0.606062	0.477693	0.307939	0.833986	0.80335	1.15042	0.463898	0.929253	2.00314
9530085L11Rik	0.605775	1.02314	0.424001	1.61615	1.18295	0.748009	0.684306	1.18237	1.72783
4930556H04Rik	0.600996	0.293616	0.17846	0.214809	0.882636	0.833383	0.357691	0.643609	1.79935
Gm45769	0.600757	1.56044	0.926633	1.42702	1.86637	1.52726	1.02928	1.60688	1.56118
Tox3	0.599922	0.791345	0.593804	1.50098	1.25381	0.499136	0.66169	1.08464	1.6392
Rhbdl3	0.599276	0.457108	0.652482	1.15907	0.528503	0.943585	0.569622	0.877052	1.53971
Gm5566	0.598139	1.28577	0.868325	1.17583	0.247765	2.83847	0.917411	1.42069	1.54858
Gm26407	0.596191	0.64079	0	0.586002	1.11131	0.909392	0.412327	0.868902	2.10731
Pcdhb22	0.595424	0.952507	0.482446	0.694132	0.860374	1.90093	0.676793	1.15181	1.70187
Lca5	0.595009	0.249569	0.474026	0.556312	0.75744	0.885453	0.439535	0.733068	1.66783
Myl12b	0.594684	0.568152	0.575539	0.714415	0.944281	1.07507	0.579458	0.911257	1.5726
Dynlt1b	0.593484	19.5192	0.387705	20.6503	0.147502	35.7277	6.83345	18.8418	2.7573
Gdf15	0.592972	0.0531108	0.591816	0.534268	0.79828	0.552739	0.412633	0.628429	1.52297
Gm10389	0.591512	0.340586	0.299013	0.643696	0.551295	0.794843	0.41037	0.663278	1.61629
Gm21378	0.587578	0.710474	0.239904	0.721921	0.821443	0.896255	0.512652	0.813206	1.58627
Gm15148	0.586637	0	0	1.72983	2.91601	1.19309	0.195546	1.94631	9.95323
Lncppara	0.58601	1.2597	0.638038	5.90395	11.955	2.53261	0.827915	6.79719	8.21001
Gm9416	0.584762	0.314253	0	0.574769	1.09001	1.18928	0.299672	0.951352	3.17465
Lpo	0.58383	0.502003	1.11241	1.69286	2.6844	1.1577	0.732748	1.84499	2.5179
4833417C18Rik	0.576929	0.465065	0.235556	0.283534	1.52349	1.02668	0.42585	0.944569	2.21808
Gm37416	0.575568	3.40243	0.626668	3.39439	3.21861	0.58529	1.53489	2.39943	1.56326
Gm2077	0.573764	0.925027	0	1.12792	2.13901	0.875183	0.499597	1.3807	2.76364
Syn2	0.572703	0.951296	0.226745	0.588502	1.48807	1.05887	0.583581	1.04515	1.79092
Gm12872	0.571971	0	0	0	0	5.23469	0.190657	1.7449	9.15202
Gm48088	0.569597	0.612207	1.03361	1.30635	1.17971	0.965364	0.738472	1.15047	1.55791
Rpl10-ps1	0.567537	0.609992	0.308962	0.836756	0.52895	1.29853	0.495497	0.888078	1.7923
Tnnt2	0.566658	0.647113	0.681235	0.719425	0.425439	2.13685	0.631669	1.09391	1.73177
Slc16a8	0.562924	1.25328	0.700459	1.818	3.79747	1.3493	0.838889	2.32159	2.76746
Gm12344	0.556324	0.29897	0.302858	1.09363	0.345666	1.13144	0.386051	0.856914	2.21969
Gm26912	0.555386	0.862236	0.873448	1.03113	1.84045	1.06678	0.76369	1.31279	1.71901
Gm4787	0.554862	0.19879	0.3222	1.01804	0.735484	0.60185	0.358617	0.785126	2.18931
BC107364	0.552724	1.27301	0.343884	1.31939	2.25682	1.60589	0.723206	1.72737	2.38848
4833408A19Rik	0.551851	0.593133	0.801128	0.361613	1.48584	1.49646	0.648704	1.11464	1.71826
Ncam1	0.549261	0.703878	0.552024	0.99669	1.66701	0.429645	0.601721	1.03112	1.71361
Adgrl3	0.546514	0.515357	0.482764	0.729746	1.15326	0.812646	0.514879	0.898551	1.74517
2010110K18Rik	0.545498	0.517328	0.314433	0.851573	0.837381	0.750493	0.459086	0.813149	1.77123
Gm37274	0.544086	0.292394	1.0663	1.7648	0.878963	0.885242	0.634262	1.17633	1.85465
4930537H20Rik	0.543763	0.701328	0.769652	1.01549	1.35145	1.49296	0.671581	1.28663	1.91583
Bahcc1	0.543264	3.81307	2.93956	5.25889	8.1217	0.744958	2.43196	4.70852	1.9361
Gm17114	0.537272	0	0.194991	0.70412	1.33531	0.364231	0.244088	0.801222	3.28252
Gm10059	0.535177	0	0.582692	0	1.33011	1.08843	0.372623	0.806181	2.16353
1700110K17Rik	0.534136	0.765457	0.290779	0.875013	1.6594	2.26316	0.530124	1.59919	3.01664
Acss3	0.534136	0.574093	0.498478	0.937514	0.521526	1.57775	0.535569	1.01226	1.89007
Gm44037	0.532347	0.208062	0.895761	1.14163	1.02238	0.590552	0.54539	0.918187	1.68354
1700023H06Rik	0.52595	0.376863	0.763527	0.947763	1.08931	0.980529	0.555447	1.00587	1.81092
Gm12366	0.524143	0.225341	0.570677	1.23644	0.260537	1.91879	0.440054	1.13859	2.58739
0610040B10Rik	0.523443	0.5626	0.94986	0.728871	1.57197	1.19764	0.678634	1.16616	1.7184
AC137513.1	0.521455	0	0	1.02509	0.972002	0.530263	0.173818	0.84245	4.84673
Il17rb	0.51843	0.636814	0.376305	1.09194	1.16577	0.376562	0.510517	0.878091	1.72
Gm44832	0.516587	0.17084	0.519185	0.70305	1.43205	0.363678	0.402204	0.832925	2.0709
Gm31683	0.51587	0.998028	0.786338	2.23104	1.66676	0.104917	0.766745	1.33424	1.74013
Mmp7	0.514131	0.0920985	0.186592	0	0.212967	2.70121	0.264274	0.971393	3.6757
Gm7857	0.511259	0.824256	0.55665	1.2563	1.27066	0.519894	0.630721	1.01562	1.61025
Art2a	0.509632	0.469505	0.237805	0.715603	0.904728	0.296137	0.405647	0.638823	1.57482
Nexmif	0.507889	1.04912	0.967717	1.93444	2.21887	0.87154	0.841575	1.67495	1.99025
Gnao1	0.50506	0.614035	0.549901	1.16376	1.00832	0.656724	0.556332	0.942935	1.69491
Kcnq4	0.500332	0.855528	0.841891	1.43064	2.23266	2.54392	0.732584	2.06907	2.82435
Ttc36	0.498449	1.60721	1.62811	2.05771	3.5926	0.81099	1.24459	2.15377	1.7305
Gm6085	0.498042	0.736037	0.203347	0.611914	0.618908	1.32944	0.479142	0.853422	1.78115
Gm16976	0.495109	0.532146	0.608623	0.706424	0.734345	1.25056	0.545293	0.897109	1.64519
Gm13807	0.494677	1.44314	0.153885	2.15327	1.14163	0.718619	0.697233	1.33784	1.91879
Gm16216	0.494232	0.531204	0.358741	1.21446	0.51181	1.17269	0.461392	0.966321	2.09436
Gm8099	0.493344	0.795374	0.268572	0.606141	0.613069	1.63045	0.519097	0.949887	1.82988
Trim72	0.491797	0.528587	1.56176	1.81272	1.12044	1.00021	0.860715	1.31112	1.52329
Celsr1	0.490543	0.688091	0.841877	1.11142	1.89075	1.92768	0.673504	1.64328	2.4399
4930481A15Rik	0.490261	0.263468	0.311376	0.281098	0.761546	0.913993	0.355035	0.652212	1.83704
1700069B07Rik	0.487302	0.419004	0.424453	1.62851	1.45335	0.59464	0.443586	1.2255	2.76271
Gm30881	0.486784	0	0.883336	0.797441	1.41147	0.990012	0.456706	1.06631	2.33478
4933406J09Rik	0.48646	0.653563	0.264825	0.896525	0.377821	0.865685	0.468283	0.713344	1.52332
Gm45212	0.484066	0.40466	1.05408	1.03088	1.57068	0.793057	0.647603	1.13154	1.74728
Fgg	0.480969	8.22418	2.2375	9.11117	8.47634	17.0738	3.64755	11.5538	3.16754
Pcyt1b	0.478333	0.403948	0.3534	0.554115	0.551956	0.764362	0.411894	0.623478	1.51369
Gm40916	0.477887	0.171212	0.607034	0.782866	0.59386	1.29589	0.418711	0.890872	2.12765
Wdr72	0.47677	1.95776	1.19792	2.4873	2.41546	1.11882	1.21082	2.00719	1.65772
Gm14383	0.474173	1.01929	0.258135	1.39821	1.47311	1.20545	0.583865	1.35892	2.32746
Gm38268	0.474173	0	1.03254	0.932138	2.35698	0	0.502238	1.09637	2.18297
Gm38393	0.473718	0.641158	0.74501	1.00023	0.675892	1.2489	0.619962	0.975007	1.57269
Gm11775	0.473559	2.54492	0.515603	2.0946	2.79529	1.08351	1.17803	1.99113	1.69022
Magix	0.471728	1.04783	0.924497	2.13287	1.17241	0.447717	0.814687	1.251	1.53556
Zfp677	0.470596	1.5174	1.29802	1.72687	1.87136	1.91418	1.09534	1.83747	1.67754
Gm11532	0.468686	0.466432	0.321298	0.921353	0.905997	0.105912	0.418806	0.644421	1.53871
Gm7318	0.462978	0.165871	0.67211	0.910131	0.575333	0.784664	0.433653	0.756709	1.74497
A630019I02Rik	0.459107	0.263174	0.533192	1.8953	0.380349	0.622482	0.418491	0.966042	2.30839
Gm13413	0.456056	2.28747	0.331031	0	0	8.0385	1.02485	2.6795	2.61452
Tceal7	0.451185	1.21234	0.982484	2.43911	0.841017	2.14109	0.882003	1.80707	2.04883
Gm28941	0.449928	0.580302	0	0.619134	0.782763	0.640539	0.34341	0.680812	1.9825
Slc25a53	0.44821	0.518796	0.563081	0.768139	0.671234	0.911562	0.510029	0.783645	1.53647
Snora73a	0.446416	0.479811	0	0.438787	1.1095	0.907913	0.308742	0.818735	2.65184
Zfp960	0.446081	0.295047	0.224163	0.236093	0.469054	1.74468	0.321764	0.816608	2.53791
Zfp354b	0.443634	0.647113	0.552024	0.716371	1.10259	0.676691	0.54759	0.831884	1.51917
Gm44645	0.442905	0.297523	0.421949	0.653004	0.825584	0.67558	0.387459	0.718056	1.85324
A730090N16Rik	0.437872	0.627504	0	0.430389	1.63241	0	0.355125	0.687598	1.93621
Sycp1	0.437503	0.359588	0.560406	1.26478	0.543676	1.96276	0.452499	1.25707	2.77807
St6galnac2	0.43501	1.9871	1.83532	4.48955	6.28423	4.31299	1.41914	5.02892	3.54363
Slc25a48	0.433979	0.145764	0.383913	1.67959	1.6853	0.275818	0.321219	1.21357	3.77802
Hmgb1-ps1	0.433038	0.465432	0	0	1.25563	1.02749	0.29949	0.76104	2.54112
Gm41192	0.430998	0.617653	0.156421	2.11816	0.535593	0.876557	0.401691	1.17677	2.92954
Gm16302	0.427642	1.14908	1.39683	2.31183	1.59427	1.73946	0.991183	1.88185	1.89859
Car11	0.427642	0.970334	0.72428	2.10167	0.649515	0.918048	0.707419	1.22308	1.72893
Sox15	0.425158	0.913926	0.578631	1.1492	1.18876	2.48595	0.639238	1.60797	2.51545
Slc6a15	0.424994	0.634425	0.616968	1.09074	0.630823	1.02041	0.558795	0.91399	1.63564
Chrd	0.424088	0.487248	0.605038	0.761812	1.99899	0.80302	0.505458	1.18794	2.35022
Trmt9b	0.415523	0.600609	0.561617	1.01401	0.747834	0.874224	0.525916	0.87869	1.67078
Kcnab3	0.415253	0.858301	0.626012	1.66402	2.1038	1.819	0.633188	1.86227	2.9411
Alox15	0.410215	0.641312	0.568445	0.843064	0.834163	1.25143	0.539991	0.97622	1.80785
Gm26634	0.40803	0.501204	0.444256	0.973995	0.507051	0.889119	0.451163	0.790055	1.75115
Gjc2	0.406735	0.393445	0.398561	0.999459	0.606529	0.86857	0.39958	0.824853	2.0643
Smr2	0.406133	0.582019	0.147397	0.266128	0.504693	2.27146	0.378516	1.01409	2.67913
Taf9b	0.405704	1.12128	1.45138	1.87992	1.72855	1.1198	0.992788	1.57609	1.58754
Gm4032	0.404935	0.97926	1.5431	1.39305	1.38381	1.75004	0.975766	1.50897	1.54645
Nupr1l	0.404447	0.908923	0.520419	1.15647	0.411217	1.19645	0.611263	0.921376	1.50733
2610507I01Rik	0.403744	0.578596	0.439589	10.5825	8.36208	10.6062	0.473976	9.85027	20.7822
1700047I17Rik2	0.402734	0.305549	0.464283	0.279424	0.44159	1.32497	0.390855	0.681995	1.74488
Gm2629	0.401635	0.555016	0.437293	0.733146	1.14081	0.233382	0.464648	0.702445	1.51178
Gm42802	0.401383	0.215704	0.655528	0.986308	1.24698	0	0.424205	0.744428	1.75488
Erbb4	0.399986	0.453791	0.451627	0.560603	0.745582	0.881275	0.435135	0.729153	1.67569
2210409D07Rik	0.39963	0.429525	1.52289	0.982001	2.23476	1.82871	0.784014	1.68182	2.14514
Cxcl13	0.397893	0.855315	0.606506	2.42477	0.296672	0.647382	0.619905	1.12294	1.81148
Nrk	0.397461	0.266996	0.551754	0.537169	0.716179	1.44492	0.405403	0.899423	2.21859
Gm43133	0.395314	0.424887	0.430412	0.388559	0.982499	0.803984	0.416871	0.725014	1.73918
Gm46540	0.389427	0	0	0.765543	1.93573	1.18801	0.129809	1.29643	9.98721
Psmb6-ps2	0.389427	0.558078	1.696	2.16904	1.93573	2.11203	0.88117	2.07227	2.35172
Gm38244	0.389276	1.17912	2.04212	3.6871	4.52962	2.4111	1.20351	3.54261	2.94357
Slc1a3	0.385914	1.06	0.420177	1.16957	0.69271	1.87496	0.622031	1.24574	2.00271
A130051J06Rik	0.384518	0.112713	0.647015	0.996405	0.781909	0.853119	0.381415	0.877144	2.29971
Gprasp2	0.382994	1.34326	0.965677	2.41719	0.82663	1.0454	0.89731	1.42974	1.59336
Gsta3	0.379207	1.08686	0.596374	0.828281	1.17808	2.14229	0.687482	1.38288	2.01152
Olfr284	0.378945	0	0.309442	0	0.235454	2.21574	0.229462	0.817065	3.56078
Dcpp2	0.375063	0.40312	3.67526	7.00441	0.466083	42.4623	1.48448	16.6443	11.2122
Nptxr	0.371726	0.532711	0.250546	0.730746	1.23183	0.216003	0.384994	0.726193	1.88624
Gm42705	0.371259	0.159613	0.687174	0.25544	0.784305	0.981578	0.406015	0.673774	1.65948
4930481B07Rik	0.368518	1.05623	0.735599	1.50925	1.45018	1.43651	0.720115	1.46531	2.03483
Gm17225	0.368271	1.78119	0	1.80989	1.37293	0.748983	0.716487	1.3106	1.8292
Nynrin	0.365185	1.03359	0.622917	1.41185	1.02863	1.2626	0.673898	1.23436	1.83167
Slc9a7	0.359353	0.51498	0.469509	0.494497	0.833581	1.38861	0.447948	0.905562	2.02158
Hist2h3c2	0.358884	0.192865	1.07455	1.49919	1.22644	0.547418	0.5421	1.09101	2.01257
Gm49492	0.357063	0.72917	0.699776	1.05288	1.10929	0.544642	0.595336	0.902271	1.51557
Gm47572	0.353972	0.438982	0.355752	0.347922	0.744402	0.802967	0.382902	0.631764	1.64994
Trim36	0.352481	0.618123	0.78775	1.33113	1.17574	0.245245	0.586118	0.917371	1.56516
2810403D21Rik	0.350927	0.518621	0.382084	0.538953	0.763159	0.591041	0.417211	0.631051	1.51255
Hist1h2be	0.349924	0.464594	0.806804	0.910438	0.997581	0.795394	0.540441	0.901138	1.66741
Thpo	0.348232	0.973133	1.51659	1.30067	2.94264	1.09775	0.945986	1.78035	1.88201
Sox5os1	0.34643	0.496461	0.565781	0.908026	0.430502	1.40913	0.469557	0.915885	1.95053
Tpsb2	0.344474	0.863901	0.812625	1.86223	1.35556	0.642203	0.673666	1.28666	1.90994
Lyrm7	0.344315	0.701189	0.157846	0.908419	0.608031	0.571266	0.401117	0.695905	1.73492
Gm43690	0.344042	0.739558	0	1.35265	0	0.699708	0.3612	0.68412	1.89402
Gm37694	0.343236	0.599482	0.280282	0.716912	0.533166	0.828955	0.407667	0.693011	1.69994
Uqcrh-ps1	0.341475	0	0.371792	0.671278	0.848688	1.04173	0.237756	0.853899	3.5915
Smim40	0.340206	0.97508	0.37041	1.89489	1.12738	0.115317	0.561899	1.04586	1.8613
Galr2	0.335357	1.76217	1.62281	2.23413	2.13001	1.81878	1.24011	2.06098	1.66193
Zfp811	0.334655	0.996063	0.672677	1.06272	2.14333	1.09946	0.667798	1.43517	2.1491
Gm15590	0.331577	0.356381	1.08305	1.62955	1.44216	0.168589	0.590335	1.0801	1.82964
Gm42707	0.328012	0.470066	0.952356	0.85975	0.679356	3.78026	0.583478	1.77312	3.03888
Osbpl6	0.327393	0.518051	0.504984	0.83131	0.791086	0.934033	0.450142	0.852143	1.89305
Smt3h1-ps	0.32684	1.40516	0.355858	0.963764	0.812316	2.32653	0.695953	1.36754	1.96498
Kcnab3os	0.323376	0.521349	0.528129	2.54279	1.00463	1.15093	0.457618	1.56612	3.42233
Gm15539	0.323376	0.868916	0.176043	0.635698	1.20556	1.31535	0.456111	1.0522	2.3069
1700001J03Rik	0.316297	0	0.344379	1.45083	0.917131	0	0.220225	0.78932	3.58415
Pdk4	0.312784	1.12061	0.709486	3.02314	0.647817	0.265056	0.714292	1.31201	1.83679
Cpne7	0.312695	0.298743	0.49177	0.939127	0.582869	0.441634	0.367736	0.654543	1.77993
Gm5340	0.311984	0.111774	0.339683	0.102217	0.904625	1.26902	0.25448	0.758619	2.98105
Hepacam2	0.311595	1.77499	1.79807	3.06269	2.94281	0.332701	1.29489	2.11274	1.6316
Nudt10	0.309348	0.498733	0.168406	0.709475	0.70477	1.20586	0.325496	0.873369	2.6832
2900041M22Rik	0.307787	0.827028	0.670226	0.907581	1.40243	0.469479	0.60168	0.926496	1.53985
Gm12915	0.305255	1.1155	0.465298	1.68021	1.138	0.86915	0.628686	1.22912	1.95506
4930474M22Rik	0.301533	0.162045	0.164152	1.33371	0.562064	0.613253	0.209243	0.836342	3.99698
9830166K06Rik	0.300378	0.502209	0.436062	0.557685	0.539174	1.18787	0.412883	0.761576	1.84453
Cstad	0.297853	0.240101	0.648594	0.731907	1.11041	0.605768	0.395516	0.816027	2.0632
Gm47863	0.294803	0.407387	0.412684	1.03487	0.680357	0.299783	0.371625	0.671671	1.80739
Gad1os	0.292693	0.629176	0.424905	1.05487	0.363724	0.992123	0.448925	0.803571	1.78999
Gm16559	0.292568	0.628908	0.573378	1.6679	0.654423	0.833028	0.498285	1.05178	2.11081
Gm44253	0.29145	0	0.317326	1.71881	0.905448	0.296373	0.202925	0.973545	4.79756
D630045J12Rik	0.285773	0.285211	0.600064	0.414645	0.532686	1.34921	0.390349	0.765515	1.9611
Agr2	0.283549	0.22857	0.385903	1.04514	1.05708	0.79293	0.299341	0.965049	3.22391
Gm20691	0.274821	0.886137	0	0.540248	1.02454	1.95624	0.386986	1.17368	3.03287
Syngr4	0.274272	0.491315	0.298622	0.718892	0.795275	0.650777	0.354736	0.721648	2.03432
Gm44366	0.271559	0.145937	0.443503	1.06767	0.674921	0.690364	0.286999	0.810986	2.82574
Gabre	0.270527	0.747678	0.441817	0.702745	0.432229	1.21828	0.486674	0.784419	1.6118
Gm6900	0.267589	0.862818	1.16538	0.526031	1.33011	1.63265	0.765263	1.16293	1.51965
Gm46415	0.265262	0.57021	0.866437	0.521457	1.64818	0.809227	0.567303	0.992954	1.75031
Zfp454	0.264386	1.01487	0.699086	1.00235	1.31419	0.88337	0.659447	1.06664	1.61747
Eva1a	0.261006	0.911726	0.355224	1.47514	0.567608	7.39844	0.509319	3.14706	6.17896
Ighv2-2	0.259987	0	0.283069	0.255544	2.58464	0	0.181019	0.946729	5.23001
Gm15607	0.255629	0	1.1133	0.502521	2.22366	0.519894	0.456309	1.08202	2.37125
Tomm20l	0.254209	0.136613	0.830336	0.624662	0.789752	0.775509	0.407053	0.729974	1.79332
Gm11460	0.253505	0.544938	0.276012	1.49504	0.315026	0.773361	0.358151	0.861141	2.4044
Bpifb1	0.253014	0.299136	0.523408	0.447643	0.251533	4.70837	0.358519	1.80252	5.02767
Gm4840	0.252805	0.326059	0.16515	1.44121	1.19379	0.71981	0.248005	1.11827	4.50907
E330037G11Rik	0.252805	0.543432	0.1835	0.911109	0.837748	0.342766	0.326579	0.697208	2.13488
Gm13717	0.250727	1.07793	1.09195	0.739326	2.80416	0.254962	0.806869	1.26615	1.56921
Pramef12	0.248973	0.688108	0.387253	0.699194	0.530389	1.01271	0.441445	0.747432	1.69315
Mcpt4	0.247785	2.66321	0.89928	3.32852	1.43695	1.42783	1.27009	2.06444	1.62542
Gm3650	0.245021	1.84345	3.86823	4.57584	0	9.09432	1.98557	4.55672	2.29492
Bpifb3	0.244301	0	0	4.99463	0	0.546541	0.0814338	1.84706	22.6817
Igkv6-17	0.242746	1.30453	0.528596	2.86317	0	0.493693	0.691956	1.11895	1.61709
Rpl31-ps17	0.242104	0	1.05439	0.237966	1.20343	2.70813	0.432166	1.38318	3.20056
Gm36677	0.240198	0.774498	0.523046	2.12483	2.08942	0.977019	0.512581	1.73043	3.37591
Ifitm5	0.239256	0.771461	0.651244	1.05825	0.891955	0.85154	0.553987	0.933915	1.68581
1110003F10Rik	0.238632	0.897691	0.389727	0.234554	1.18617	1.57731	0.508683	0.999344	1.96457
Gm31532	0.238632	0	0.779455	0.703661	0.444815	0.849319	0.339362	0.665931	1.9623
Mogat1	0.234956	0.378798	0.447678	0.692821	0.0729937	1.31408	0.353811	0.6933	1.95952
Rpl31-ps4	0.234655	0.756625	0.766464	1.15322	0.874802	1.43171	0.585914	1.15324	1.96828
Gm7363	0.229362	0	0.49945	1.57809	0.85507	0.233236	0.242937	0.8888	3.65856
Inmt	0.228788	0.799185	0.498201	2.41744	0.568621	0.407142	0.508725	1.13107	2.22334
Amhr2	0.228218	1.56986	0.596351	0.224317	4.76451	0.232073	0.798141	1.7403	2.18044
BC049762	0.224302	0.642884	0.244216	0.955365	0.650384	0.608243	0.370468	0.737997	1.99207
Sgce	0.224218	0.65809	0.525806	0.737445	0.364363	1.13126	0.469371	0.744355	1.58585
Gm7336	0.222846	0.319355	0.161754	0.511087	0.830778	1.13305	0.234651	0.824971	3.51573
Pllp	0.219672	0.47221	0.66969	0.950038	0.491367	0.714824	0.453857	0.718743	1.58363
Cd209b	0.216348	1.20917	0.565335	2.80699	0.591474	0.352004	0.663617	1.25016	1.88385
Aifm3	0.214733	0.608463	0.446341	0.690752	0.654982	1.29031	0.423179	0.878681	2.07638
Gm14399	0.214405	0.192037	0.155627	1.01858	0.710499	0.726756	0.187356	0.818612	4.36928
Gm17786	0.214322	0.460708	0.466699	0.421318	0.798999	1.74353	0.380576	0.98795	2.59593
Gm5160	0.209897	0	0	1.85679	0.782506	0.213443	0.0699658	0.950914	13.5911
Defb1	0.209897	2.25599	0.114266	4.95145	0	0	0.860052	1.65048	1.91905
AC074312.1	0.209417	1.3505	0	0.617515	0.260239	1.70364	0.519972	0.860463	1.65483
Tbx6	0.202916	0.381668	0.662796	0.797794	0.882561	0.980134	0.415793	0.88683	2.13286
Gm16282	0.202916	0.654288	0.662796	1.59559	0	0.825376	0.506667	0.806988	1.59274
Prkcg	0.202692	0.462941	0.496546	0.522973	0.850098	1.03058	0.387393	0.801216	2.06823
Ramp3	0.198946	0.641486	0.866437	0.91255	1.97781	0.944098	0.568957	1.27815	2.24649
Dnm3os	0.196236	0.508679	0.615839	0.907682	0.487718	0.927324	0.440252	0.774241	1.75863
Upk1a	0.193206	0.830637	0.0701198	0.88622	0.800311	0.458429	0.364654	0.714987	1.96073
Hist1h2bk	0.192259	0.206641	1.25597	1.88973	1.19458	0.391013	0.551623	1.15844	2.10006
Gm5561	0.190657	0.409839	1.03792	0.749594	2.13233	0.969386	0.546138	1.28377	2.35063
Gm13523	0.187531	0	0.408362	1.65894	1.16521	0.190699	0.198631	1.00495	5.05937
Gm15889	0.187071	0.241279	0.529568	0.625173	0.69741	0.951156	0.319306	0.757913	2.37363
Gm13123	0.186007	0.999606	0.202521	1.64545	0.462294	1.32404	0.462711	1.14393	2.47223
AA413626	0.185254	0.796447	1.61361	0.910438	2.53232	0.565148	0.865103	1.33597	1.54429
Gzma	0.181939	0.293324	0.198092	0.536489	1.13046	1.01757	0.224452	0.894838	3.98678
Gm44066	0.17633	0.758083	0.191985	0.346633	0.657366	0.896542	0.375466	0.633514	1.68727
Gm4247	0.175653	0.28319	0.860617	0.517954	1.20054	0.26793	0.43982	0.662143	1.50549
2210039B01Rik	0.175317	0.471079	1.04985	1.98169	0.87145	1.15881	0.565415	1.33731	2.36519
Gm15234	0.172997	0.464845	0.188356	0.935222	0.752429	0.615716	0.275399	0.767789	2.78791
Otx1	0.168785	0.344682	0.698327	5.15951	7.06844	6.04159	0.403931	6.08985	15.0764
Gm4986	0.166695	0.179164	0	0.983074	1.45004	1.18657	0.115286	1.20656	10.4658
Gm47446	0.166391	0.178839	0.181164	0.981287	1.03386	0.507606	0.175465	0.840917	4.79251
Cox6b2	0.16519	1.86425	1.25899	3.16616	1.74487	0.671921	1.09614	1.86098	1.69775
Gm45698	0.16126	1.38659	1.05347	1.26804	2.20435	0.737929	0.867105	1.40344	1.61853
Gm37285	0.160694	0.34543	0.524883	0.0789739	0.299537	1.71579	0.343669	0.6981	2.03131
Fxyd2	0.159952	0.392954	0.945401	1.10053	1.67534	0.0929449	0.499435	0.95627	1.9147
9330159F19Rik	0.158688	0.392285	0.414664	1.77813	3.94397	0.516379	0.321879	2.07949	6.46047
Gm12844	0.157243	0.338011	1.02722	1.23644	0.586207	0.479696	0.507491	0.767449	1.51224
Gm11527	0.153549	0.825178	0.501545	1.2074	0.190813	1.093	0.493424	0.830404	1.68294
Arl9	0.153292	0.988555	1.83592	1.50672	1.14296	2.18234	0.992588	1.61067	1.6227
2610306O10Rik	0.149535	0.642884	0.325622	1.32281	0.743296	0.456182	0.37268	0.840764	2.25599
Smim38	0.143216	0.61572	0	1.54846	0.889861	0	0.252979	0.812773	3.21281
Gm12917	0.143216	1.23144	0.311863	1.40769	1.24581	1.45636	0.562173	1.36995	2.43688
Gm43080	0.138502	0.893178	0.640895	1.22522	0.602399	0.84505	0.557525	0.890888	1.59793
Hba-a2	0.137204	0	0	0.13486	1.36401	1.81378	0.0457348	1.10422	24.1439
Gm13778	0.13659	1.9085	0.297434	1.2083	1.18816	1.25007	0.780842	1.21551	1.55667
Pwwp3b	0.131839	0.91094	1.41494	2.86941	5.59376	1.03423	0.819239	3.1658	3.86432
Tmem181b-ps	0.131142	3.14794	0.118988	4.31818	0.0814838	9.42391	1.13269	4.60786	4.06807
1700012B07Rik	0.126112	1.35546	0.411926	1.19825	1.93284	0.256484	0.631166	1.12919	1.78906
Gm17546	0.12485	1.47609	0.679674	1.71803	3.87873	0	0.760205	1.86559	2.45406
Nup62cl	0.122894	0.748496	1.29345	2.53668	2.59621	0.666507	0.721614	1.93313	2.6789
Gm10399	0.122347	0.920493	0.532836	0.84179	1.06426	0.870893	0.525225	0.925649	1.76239
Cpa3	0.120653	1.68582	0.591142	2.31253	0.599732	0.736146	0.799206	1.21613	1.52168
Slc44a4	0.117629	0.97982	1.18467	2.16785	2.81387	1.25597	0.760706	2.07923	2.73329
Tbx3	0.110526	0.816707	0.887496	0.420968	0.824089	2.61313	0.60491	1.28606	2.12604
Ccdc114	0.105259	0.678799	0.769486	1.04938	1.42015	0.15291	0.517848	0.874148	1.68804
3830417A13Rik	0.103583	0.890651	1.12779	2.08716	2.2526	0.105332	0.707341	1.4817	2.09474
Sult5a1	0.103548	0.244846	0.293126	2.52409	0.463235	0.31589	0.21384	1.10107	5.14905
AC113595.1	0.101995	3.69985	0.0555254	3.85971	8.08016	0.0518591	1.28579	3.99724	3.10878
Gm11683	0.0996899	1.60721	0.759784	2.64563	2.97318	0.608243	0.822228	2.07568	2.52446
Mup4	0.0992574	0	0.10807	0.0975611	0.24669	4.44109	0.069109	1.59512	23.0811
Mylk4	0.0951303	0.562356	0.466093	1.99866	0.0147771	0.0120921	0.374526	0.675176	1.80275
Gm21718	0.0939582	0	2.5575	1.7547	7.82292	2.00645	0.88382	3.86136	4.36894
Ucp3	0.0875745	0.564754	0.317832	1.11901	0.471584	0.890537	0.323387	0.827044	2.55745
Sgsm1	0.0858033	0.922219	0.507143	0.614454	1.40137	1.28386	0.505055	1.09989	2.17777
Ccser1	0.0854839	0.32668	0.351611	0.784215	0.90885	0.840303	0.254591	0.844456	3.31691
Itih4	0.0744027	0.373186	0.567058	0.682557	1.38688	0.100879	0.338216	0.723439	2.13899
Mid1-ps1	0.0733296	0.866966	0.71856	2.01814	0.911252	0.671114	0.552952	1.20017	2.17048
Bmp5	0.0682102	0.0488752	0.074266	0.0223482	0	13.9881	0.0637838	4.67014	73.2183
1700003D09Rik	0.0658857	0.424887	0.573882	0.194279	0.573124	3.61793	0.354885	1.46178	4.11902
Gm26903	0.0599053	0.0643866	0.130448	0.0196272	0.173701	4.54848	0.0849132	1.5806	18.6143
Rgr	0.0573644	0.534349	0.353925	1.01491	0.784141	0.7	0.315213	0.833018	2.64272
Adcy8	0.0561306	0.0241318	0.0977824	0.0662056	0.320861	2.52288	0.0593483	0.969982	16.3439
Gm4316	0.051806	0.556814	0.225622	2.03683	1.03005	0	0.278081	1.02229	3.67624
5033406O09Rik	0.050533	1.14058	2.2558	1.53975	3.01423	0.924959	1.14897	1.82631	1.58952
Soga3	0.0438397	0.212036	0.525051	2.54234	5.55683	1.44886	0.260309	3.18267	12.2265
Gm14305	0.0366061	0	0.0398561	1.18736	1.00077	1.34008	0.0254874	1.17607	46.1432
E030030I06Rik	0.0328129	1.86918	0.0357262	2.06414	1.14173	0.200203	0.645907	1.13536	1.75777
Obscn	0.0311044	0.197244	0.355592	1.174	0.889014	1.9737	0.194647	1.34557	6.91288
Gm4847	0.0303836	1.76345	1.35633	2.29955	2.90729	0.587039	1.05005	1.93129	1.83924
Gpx2	0.0284033	0.427392	0.0618499	0.558357	2.68251	0.144415	0.172548	1.12843	6.53977
Foxa1	0.0275069	5.82422	1.3477	5.02884	7.34918	0.531458	2.39981	4.30316	1.79313
Slitrk4	0.0209345	1.65379	1.0029	3.58036	1.83405	0.28739	0.892542	1.9006	2.12942
Kdm5d	0	0	0	0	4.15479	0	0	1.38493	#DIV/0!
Dcpp3	0	0	0	0	0	20.769	0	6.923	#DIV/0!
mt-Tc	0	0	0	0	3.44619	2.82003	0	2.08874	#DIV/0!
Gm23297	0	0	0	1.41656	1.79093	0.732765	0	1.31342	#DIV/0!
Mir26a-1	0	0	0	1.99892	1.2636	0	0	1.08751	#DIV/0!
Eif2s3y	0	0	0	0	20.9629	0	0	6.98762	#DIV/0!
Gm6020	0	0	0	1.3629	0	5.64007	0	2.33432	#DIV/0!
Mir181d	0	0	0	3.74797	0	1.29252	0	1.68016	#DIV/0!
Trdj1	0	0	0	0	0	5.47418	0	1.82473	#DIV/0!
Traj2	0	0	0	4.0887	0	0	0	1.3629	#DIV/0!
Gm22064	0	0	0	1.3629	3.44619	0	0	1.60303	#DIV/0!
Gm25563	0	0	0	0	0	6.28791	0	2.09597	#DIV/0!
Gm11096	0	0	0	1.99892	2.52721	0	0	1.50871	#DIV/0!
Gm24588	0	0	0	1.08375	0	4.48487	0	1.85621	#DIV/0!
Gm23493	0	0	0	2.04435	1.29232	0	0	1.11222	#DIV/0!
Gm14764	0	0	0	0.862153	1.81668	2.08124	0	1.58669	#DIV/0!
Gm22540	0	0	0	2.30644	0.972002	0	0	1.09282	#DIV/0!
Gm24940	0	0	0	1.66577	2.106	0	0	1.25726	#DIV/0!
Gm23757	0	0	0	0	2.27449	0.930611	0	1.06837	#DIV/0!
Gm25772	0	0	0	3.21255	0	0	0	1.07085	#DIV/0!
Gm25048	0	0	0	1.97695	2.49943	0	0	1.49213	#DIV/0!
Gm25716	0	0	0	0	0	6.26373	0	2.08791	#DIV/0!
Gm17511	0	0	0	2.63016	0.665054	0	0	1.0984	#DIV/0!
Mir3100	0	0	0	0	1.7496	2.86342	0	1.53767	#DIV/0!
Gm22121	0	0	0	4.9973	6.31801	0	0	3.77177	#DIV/0!
Mir3076	0	0	0	1.49919	1.8954	0	0	1.13153	#DIV/0!
Gm22184	0	0	0	0	3.66852	0	0	1.22284	#DIV/0!
Gm22932	0	0	0	0	0	3.87755	0	1.29252	#DIV/0!
Mir5623	0	0	0	0	3.24926	0	0	1.08309	#DIV/0!
Gm25156	0	0	0	0	0	3.53397	0	1.17799	#DIV/0!
Gm21954	0	0	0	3.5275	0	1.82473	0	1.78408	#DIV/0!
Gm24617	0	0	0	0.743399	3.75948	3.8455	0	2.78279	#DIV/0!
Gm24463	0	0	0	0	1.5795	2.58503	0	1.38818	#DIV/0!
Mir7048	0	0	0	1.55088	1.96076	0	0	1.17055	#DIV/0!
Mir7680	0	0	0	0	0	3.44671	0	1.1489	#DIV/0!
Mir7647	0	0	0	3.0492	0	1.57731	0	1.54217	#DIV/0!
Gm27544	0	0	0	0	0	5.40355	0	1.80118	#DIV/0!
Mir6376	0	0	0	0	0.868124	3.55195	0	1.47336	#DIV/0!
Gm29650	0	0	0	0	12.1081	0	0	4.03604	#DIV/0!
Mir7116	0	0	0	0	0	3.98833	0	1.32944	#DIV/0!
Mir6924	0	0	0	4.2834	0	0	0	1.4278	#DIV/0!
Mir7004	0	0	0	0	3.55388	0	0	1.18463	#DIV/0!
Gm44484	0	0	0	0	0	3.37178	0	1.12393	#DIV/0!
Gm44300	0	0	0	0	0.93987	3.0764	0	1.33876	#DIV/0!
Gm47347	0	0	0	2.36714	3.99032	4.08163	0	3.4797	#DIV/0!
Gm33424	0	0	0	0	3.09755	0	0	1.03252	#DIV/0!
Gm38312	0	0.0563352	0	0.36063	0.977012	2.98478	0.0187784	1.44081	76.7268
Gm10435	0	0	0.136214	1.81378	2.17654	2.44898	0.0454045	2.14643	47.2735
Gm42047	0	4.05847	0.0352896	89.8717	97.4923	0	1.36459	62.4547	45.7682
1500032F14Rik	0	0	0.216609	0.586639	2.22504	0.60692	0.0722031	1.13953	15.7823
Gzmg	0	0	0.438461	1.5833	0	4.70936	0.146154	2.09755	14.3517
Gm22820	0	0.29897	0	1.64045	0.345666	0.848581	0.0996568	0.944899	9.48153
Gm14170	0	0.297164	0	2.17405	0.343578	0.281151	0.0990546	0.932926	9.4183
Gm6822	0	0.320395	0	0.293001	1.11131	1.51565	0.106798	0.973322	9.11365
4930487D11Rik	0	0.666856	0	2.13444	1.54202	1.57731	0.222285	1.75126	7.87842
Gm24195	0	0	1.4546	5.90921	0	5.43423	0.484867	3.78115	7.79831
Ido1	0	0.16169	0.600571	3.94307	1.62018	0.305954	0.254087	1.9564	7.69973
Fgf16	0	0.119588	0.302858	1.36704	1.52093	0.169716	0.140815	1.01923	7.23806
Gm22362	0	0	1.48717	4.02767	3.39475	2.77794	0.495723	3.40012	6.85892
Gm24400	0	0	0.931217	5.044	1.06284	0	0.310406	2.03561	6.55791
Gm44083	0	0.583746	0	1.33459	1.34984	1.10458	0.194582	1.263	6.49086
Gm44632	0	0.415026	0	0.379541	0.479849	1.76698	0.138342	0.875458	6.32821
Gm24224	0	0.76249	0.386203	5.22973	0.881583	0.721404	0.382898	2.27757	5.94825
Gm15640	0	0.373287	0.189071	0.512057	1.29477	1.41269	0.187453	1.07317	5.72504
Gm44223	0	0.862818	0.874037	4.73428	4.98791	0	0.578952	3.24073	5.59758
Gpx4-ps1	0	0.185238	0.375293	0.3388	0.85668	1.92782	0.186844	1.0411	5.57204
Gm24379	0	0	1.15861	1.04595	3.96713	1.08211	0.386203	2.03173	5.26078
Clec2f	0	0.449138	1.36494	2.32751	0.692385	6.09076	0.604691	3.03688	5.02221
Gm11955	0	0.209279	0.636002	2.29663	1.93573	0	0.28176	1.41079	5.00705
Gm9522	0	2.23065	0	9.32541	1.59656	0	0.743552	3.64066	4.89631
Gm38109	0	0.543432	0	1.98787	0	0.51415	0.181144	0.834008	4.60411
Gzmf	0	0.428123	1.19265	1.17455	0.123748	6.07581	0.540257	2.45804	4.54976
Gm12219	0	0.444069	0.449843	0.812201	1.02686	2.1007	0.297971	1.31325	4.40732
Prlh	0	0.356381	0.361015	0.977732	0.824089	1.34871	0.239132	1.05018	4.39162
Gm18113	0	0.649249	0	1.78121	0.750655	0.307132	0.216416	0.946334	4.37275
Snora23	0	1.06914	0	0.977732	0.618067	3.0346	0.356381	1.54347	4.33094
Gzmd	0	0.714241	0.930251	1.7729	0	5.11643	0.548164	2.29644	4.18933
Gm30097	0	3.84224	0.90818	5.97333	3.25773	10.2997	1.58347	6.51026	4.11138
Mir200a	0	2.18581	0	0	8.84522	0	0.728602	2.94841	4.04666
Gm15538	0	0.628506	0.636679	1.72431	1.81668	1.4866	0.421728	1.67586	3.97379
Mir7052	0	3.0265	0	6.91933	0	4.29513	1.00883	3.73815	3.70542
Gm26359	0	0	0.986537	0.890607	0	2.76419	0.328846	1.21827	3.70467
Klk1b1	0	0.4538	0.344776	1.14125	1.57404	0.107337	0.266192	0.940875	3.53457
Gm23833	0	0	0.790796	1.07085	1.35386	0.36929	0.263599	0.931333	3.53315
Klk1b26	0	0.496774	0.287562	0.908599	1.55899	0.268575	0.261445	0.912055	3.48851
Mir467f	0	0.819677	0	0	2.84311	0	0.273226	0.947702	3.46857
Mir1957a	0	1.49032	1.5097	0	1.72309	8.4601	1.00001	3.3944	3.39437
Gm29485	0	0.348799	0.353334	0	0.403277	1.98002	0.234044	0.794434	3.39437
Snord93	0	0	2.80677	1.26692	1.60175	6.5536	0.935589	3.14076	3.35698
Fam25c	0	1.44649	1.22108	5.29125	3.62357	0	0.88919	2.97161	3.34192
Mup9	0	0.393707	0.59824	2.10026	0.986268	0.124164	0.330649	1.07023	3.23676
Gzme	0	0.322144	0.543888	0.2946	0	2.33669	0.288677	0.877096	3.03833
Mir1968	0	0	1.4653	1.32281	1.67242	1.36855	0.488433	1.45459	2.97808
Mir365-1	0	0	1.14529	2.06785	1.30718	0	0.381763	1.12501	2.94687
Smim40-ps	0	0.399842	0.810083	1.09697	0.924587	1.51319	0.403309	1.17825	2.92145
Gm25328	0	0.919264	1.86243	0	6.37706	1.73946	0.927233	2.70551	2.91783
Gm15890	0	0.127742	1.16463	0.584099	1.18155	1.93374	0.430789	1.23313	2.86249
Gm11042	0	2.45903	0	2.24878	4.73851	0	0.819677	2.3291	2.84148
Trbj1-6	0	1.85587	1.88001	0	0	10.5352	1.24529	3.51174	2.82001
Gm27942	0	1.94775	0	2.67182	0	2.76419	0.649249	1.812	2.79092
Gm23654	0	0	1.58159	0	3.61029	0.73858	0.527197	1.44962	2.74968
Gm24682	0	1.43593	0	3.93947	0	0	0.478644	1.31316	2.7435
Snord59a	0	1.32921	0	3.64667	0	0	0.443069	1.21556	2.7435
Gm13572	0	0.879796	0	0	0.406885	1.99773	0.293265	0.80154	2.73315
Snord8	0	0	3.62328	4.90644	4.13543	0.84601	1.20776	3.29596	2.72898
Gm2623	0	0.687841	0.696785	0.943545	1.19291	1.62694	0.461542	1.25447	2.71799
Gm45834	0	0.866619	0.219472	0.396261	1.25247	1.22988	0.36203	0.959538	2.65044
Snord70	0	2.26118	0	1.03392	2.61435	2.13934	0.753726	1.9292	2.55956
Gm23656	0	1.75645	0	2.40941	2.03079	0	0.585484	1.48007	2.52794
Gm14567	0	0.565294	0.572645	1.03392	1.30718	0.534834	0.379313	0.958644	2.52732
Gm48127	0	1.02996	0	0.470949	0.595415	1.46169	0.34332	0.842686	2.45452
Gm12121	0	0.983612	0.797122	3.41815	0.909794	0	0.593578	1.44265	2.43043
Gm3946	0	0.349625	0.8264	1.49208	0.808466	0.55131	0.392009	0.95062	2.425
Gm26739	0	1.15177	0.23335	2.52791	0.798999	0	0.461707	1.10897	2.40189
Gm26456	0	1.77227	0	0	0	4.19194	0.590758	1.39731	2.36529
Snord123	0	4.15611	0	2.53384	3.2035	3.93216	1.38537	3.22317	2.32658
mt-Tw	0	5.87231	2.97434	12.083	8.48688	0	2.94888	6.85663	2.32516
Gm17160	0	1.13494	0	1.0379	0.874802	0.715855	0.378312	0.876185	2.31604
Mir3079	0	1.0929	0	0	2.52721	0	0.364301	0.842402	2.31238
Gm25630	0	1.21434	0	0	2.80801	0	0.404779	0.936002	2.31238
Mir1945	0	1.26104	0	0	2.91601	0	0.420347	0.972002	2.31238
Gm27869	0	1.61248	0	0	3.72866	0	0.537493	1.24289	2.31238
AC161166.1	0	0.409839	1.03792	0.749594	1.42155	1.16326	0.482586	1.11147	2.30316
Snord37	0	3.07379	0	5.62196	0	1.45408	1.0246	2.35868	2.30206
Gm22431	0	0.919264	0.931217	0	4.25137	0	0.616827	1.41712	2.29744
Mir3471-2	0	0	0.976865	0	2.22989	0	0.325622	0.743296	2.2827
Gm25966	0	2.52208	0.851626	0	2.91601	4.77236	1.12457	2.56279	2.27891
Gm6051	0	1.11774	0	0.511087	0.969241	1.05751	0.37258	0.845947	2.27051
Gm11615	0	0.841722	0.487238	0.43986	1.25124	1.25143	0.442987	0.980846	2.21416
1700119I11Rik	0	1.21434	0.492051	3.77573	0	0	0.568796	1.25858	2.21271
Gm25364	0	0	1.86243	0	3.18853	0.86973	0.620812	1.35275	2.17901
Gm43500	0	1.26104	0.31936	0.864916	2.55151	0	0.5268	1.13881	2.16174
Gm45148	0	0.766949	0.971153	0.350687	1.77348	1.63265	0.579367	1.25227	2.16145
Gm10491	0	2.52208	3.4065	0.768815	8.74802	3.18158	1.9762	4.2328	2.14189
Gm24610	0	0	2.74239	0.825241	4.17337	0.853772	0.914131	1.95079	2.13404
Snord35a	0	1.0929	2.21423	1.99892	5.05441	0	1.10238	2.35111	2.13276
Gm27321	0	0.959622	0.9721	3.5103	0.554752	0	0.643907	1.35502	2.10436
Mir3091	0	2.58845	1.31106	0	4.48912	3.67346	1.29984	2.72086	2.09323
Gm23341	0	1.01403	2.05444	0	3.51724	2.87818	1.02282	2.13181	2.08424
Gm25262	0	5.17691	1.49835	5.41061	4.27535	4.19825	2.22509	4.62807	2.07995
Glycam1	0	4.9342	0.467137	9.78373	0.959698	0.130888	1.80045	3.62477	2.01326
Gm13074	0	1.04295	0.109295	1.61156	0.0415811	0.646494	0.384082	0.766545	1.99578
Gm15718	0	1.89764	1.60193	2.31386	2.55971	2.09462	1.16653	2.32273	1.99115
n-R5s87	0	0	1.71794	0	0.980382	2.40675	0.572645	1.12904	1.97163
Gm37568	0	0	1.09495	0.494238	0.624859	1.02265	0.364983	0.713915	1.95603
Mir6947	0	1.51325	0	0	0	2.86342	0.504417	0.954473	1.89223
Gm22940	0	1.26918	0	0.580331	0	1.80118	0.423059	0.793838	1.87642
1700015C15Rik	0	0.262998	0.799253	0.962046	0	0.995306	0.354084	0.652451	1.84264
Gm27991	0	1.43593	0	2.62632	0	0	0.478644	0.875439	1.829
Mir6929	0	1.46808	0	2.68511	0	0	0.489359	0.895038	1.829
Mir7668	0	1.66714	0	3.0492	0	0	0.555713	1.0164	1.829
4930597G03Rik	0	0	1.48586	0.473428	1.59613	0.571428	0.495288	0.880329	1.77741
Gm43205	0	0.649744	0.961974	1.41692	0.866801	0.567446	0.537239	0.950387	1.76902
1700001P01Rik	0	0.472891	0.63872	0.288305	0.911252	0.745682	0.370537	0.648413	1.74993
Gm25279	0	1.47912	1.49835	1.35265	1.71014	2.09912	0.992489	1.72064	1.73366
Dcaf12l1	0	1.05855	0.366843	0.382121	1.25609	0.817019	0.47513	0.818409	1.7225
mt-Atp8	0	1.44649	0	0	1.11494	1.36855	0.482163	0.82783	1.71691
Gm5900	0	5.77053	8.50264	6.23662	6.06529	11.9118	4.75772	8.07125	1.69645
Gm27415	0	3.10614	1.04884	0.946856	5.98549	0	1.385	2.31078	1.66844
Gm33373	0	1.38537	0	1.05577	0.800875	0.436907	0.46179	0.764516	1.65555
Gm26115	0	3.39177	6.87174	7.23746	5.2287	4.27867	3.42117	5.58161	1.63149
Mir1907	0	2.18581	0	0.999459	2.52721	0	0.728602	1.17555	1.61344
Capn8	0	1.04362	0.290728	1.33615	0.814471	0	0.444783	0.716873	1.61174
1810062G17Rik	0	0.971736	0.874997	1.38235	0.374504	1.12368	0.615578	0.960177	1.5598
Gm24776	0	1.14374	1.15861	0	1.32238	2.16421	0.767448	1.1622	1.51436
Gm36934	0	1.60721	0.325622	0	2.60154	0.304121	0.644277	0.968552	1.50332

## Sheet: Tab3 Trim11-KD vs WT down gene
Table 3 Down-regulated genes in Trim11-KD mice ( vs WT mice)
gene	WT1	WT2	WT3	KD1	KD2	KD3	mean_WT	mean_KD	FC(WT/KD)
Trf	2749.43	2464.93	2703.7	2181.59	1574.05	1253.33	2639.35	1669.66	1.58078
Spp1	694.417	2612.6	4393.72	1156.49	1698.13	469.484	2566.91	1108.03	2.31664
B2m	571.651	665.425	442.936	330.31	337.338	310.348	560.004	325.998	1.71781
Gm44323	329.881	96.0738	175.336	59.2702	29.0923	34.6274	200.43	40.9966	4.88894
Ltf	268.949	312.447	360.582	234.395	142.765	88.1248	313.993	155.095	2.02452
Lalba	227.305	956.311	1032.85	437.973	549.593	131.444	738.821	373.004	1.98073
Gm26917	195.099	153.318	259.442	75.3602	99.9571	89.3431	202.62	88.2202	2.29675
Ifitm3	180.466	212.971	252.922	132.672	193.398	83.1785	215.453	136.416	1.57938
Acta2	138.023	36.46	21.6432	16.999	23.8738	26.9945	65.3754	22.6224	2.88985
Gm13394	134.436	205.575	247.805	110.91	108.379	134.566	195.939	117.952	1.66118
Cd74	123.02	211.193	181.833	155.741	138.311	49.385	172.015	114.479	1.50259
Gas6	105.02	104.808	113.444	81.4787	85.6056	44.12	107.757	70.4014	1.53061
Krt5	104.637	29.2353	62.4963	18.7518	7.14335	16.9009	65.456	14.2654	4.58846
Gm4735	100.512	35.96	91.6048	42.903	89.7915	4.71738	76.0257	45.804	1.6598
Gm22721	90.4127	53.3284	54.0218	34.68	35.6245	42.6063	65.921	37.6369	1.7515
Eno1b	89.7113	34.6911	83.0778	36.1339	76.7048	5.55293	69.1601	39.4639	1.75249
Ccnd1	71.2261	38.1622	49.0478	31.8812	37.1675	31.6001	52.812	33.5496	1.57415
Myl9	67.5733	21.1621	13.9771	10.2956	11.3529	15.9373	34.2375	12.5286	2.73274
Tagln	63.1584	24.7387	18.645	16.1985	20.7083	29.1167	35.5141	22.0078	1.6137
Bst2	59.6927	78.5365	83.5301	39.9452	52.895	30.5051	73.9198	41.1151	1.79787
Krt14	59.1882	53.2091	91.0819	48.2503	23.6117	36.6316	67.8264	36.1645	1.87549
Col3a1	58.9964	123.613	101.417	82.8769	49.2736	52.9773	94.6753	61.7093	1.53422
Hmgn2	58.7074	57.4738	25.6264	35.2162	24.5288	33.6358	47.2692	31.1269	1.5186
Gjb2	54.7723	39.8596	26.7944	22.0953	35.1193	19.5715	40.4754	25.5954	1.58136
Gm48529	47.8507	17.4537	16.3841	11.6341	13.8568	20.3663	27.2295	15.2857	1.78137
Tacstd2	47.7884	34.3556	45.9436	30.6405	24.3835	7.08015	42.6959	20.7014	2.06246
Ccl8	45.3099	102.019	64.9319	60.2022	35.6084	18.7579	70.7535	38.1895	1.85269
Gm16175	41.6985	44.0246	47.0077	31.1928	28.4311	28.5187	44.2436	29.3809	1.50586
Vim	41.098	49.108	41.9527	28.6562	24.4808	20.6018	44.0529	24.5796	1.79225
Slc5a8	40.1012	16.8271	21.6812	16.5527	17.1514	11.3293	26.2032	15.0111	1.74558
Col4a1	39.3329	27.529	25.8445	20.1499	21.4223	14.7372	30.9022	18.7698	1.64638
Btn1a1	37.4593	75.6276	19.1588	22.5151	14.3294	11.2062	44.0819	16.0169	2.75221
H2-Ab1	37.2405	50.0233	36.8219	30.6843	29.0511	13.8432	41.3619	24.5262	1.68644
Gm11702	35.8103	0	56.3184	0	0	20.2307	30.7096	6.74356	4.55391
Trim11	35.7625	36.3222	39.1881	23.9954	22.8084	22.9013	37.091	23.235	1.59634
Wnt5b	34.4131	46.4381	33.714	21.1152	15.6403	23.1776	38.1884	19.9777	1.91155
Fam110a	33.8362	22.2394	26.4564	13.0423	12.4185	18.6375	27.5106	14.6994	1.87154
Gm28077	31.8484	2.88767	1.46261	2.47572	1.59979	11.4975	12.0662	5.19099	2.32446
Lgals9	31.6471	70.7446	53.0607	30.8958	28.0452	15.1981	51.8174	24.713	2.09677
Lgals3bp	31.0516	54.7603	41.823	29.1939	30.678	11.8655	42.545	23.9125	1.7792
Ecrg4	31.0462	47.4359	21.8723	16.7537	22.5683	6.80935	33.4514	15.3771	2.1754
Ggt1	30.4783	16.9559	12.6486	13.7393	7.03483	13.0411	20.0276	11.2717	1.77679
Wfdc12	30.2296	15.7378	16.071	5.57118	7.19031	9.72639	20.6795	7.49596	2.75875
H2-Eb1	29.7048	1.8215	1.79393	1.01797	1.287	11.7284	11.1068	4.67778	2.37436
Gm17041	28.8493	39.2213	18.9296	14.4598	10.2091	14.9597	29.0001	13.2095	2.19539
Col4a2	28.1777	17.1192	16.3633	13.3452	15.1197	9.25128	20.5534	12.5721	1.63485
Rtp4	27.227	47.1266	38.4814	19.8391	26.0429	13.7124	37.6117	19.8648	1.89338
Igfbp2	26.8055	20.3965	30.2104	10.3734	19.9495	8.96853	25.8041	13.0971	1.97021
Amtn	25.789	7.31453	5.26475	12.1461	1.66914	8.46838	12.7894	7.42786	1.72182
Krt15	25.326	2.50496	5.80812	1.629	1.48028	7.42593	11.213	3.51174	3.19301
Gm38165	24.6677	8.09558	3.48536	2.77628	2.57401	4.78709	12.0829	3.37912	3.57574
Gm4737	24.2671	38.9121	21.5657	18.3083	14.5619	16.9404	28.2483	16.6035	1.70134
H2-Aa	24.192	27.9959	17.8922	16.8866	16.4089	11.4427	23.3601	14.9127	1.56645
Arrdc4	23.9947	32.3163	26.4951	21.3353	18.2736	10.7139	27.602	16.7743	1.6455
Gm6548	23.7233	16.0417	18.0464	14.0525	12.5926	11.3431	19.2705	12.6627	1.52183
Bcl3	23.7015	25.1964	28.2616	16.7909	17.9202	16.1682	25.7198	16.9598	1.51652
Isg15	23.3019	59.8842	46.6311	18.9371	21.0301	8.47213	43.2724	16.1464	2.68
Il17b	22.9494	6.57089	3.58418	3.23566	3.27264	6.21683	11.0348	4.24171	2.6015
Mex3d	22.3885	11.5046	13.2711	10.3557	10.6551	10.1153	15.7214	10.3754	1.51526
Fos	22.2952	72.8927	47.1088	25.8151	24.2244	25.6393	47.4322	25.2263	1.88027
Pltp	21.7536	13.5909	14.8566	11.0947	7.05783	6.28399	16.7337	8.1455	2.05435
Igfbp4	21.594	26.5727	30.4381	18.1288	14.3958	12.033	26.2016	14.8525	1.76412
Tpm2	20.4486	15.892	16.9892	22.6347	6.33322	4.76662	17.7766	11.2448	1.58087
Hbb-bs	20.2573	23.4376	23.7424	8.66718	8.73663	11.3903	22.4791	9.59803	2.34205
Mmp14	20.0535	22.3458	18.1225	16.2244	9.13992	10.8519	20.1739	12.0721	1.67112
Rpl29	19.9936	163.178	150.788	15.8973	148.064	21.1578	111.32	61.7062	1.80403
Irf7	19.4858	46.5757	32.8528	22.7022	22.3774	6.95001	32.9714	17.3432	1.90111
Chit1	19.1098	3.41419	11.4188	5.60027	7.14301	4.15314	11.3143	5.63214	2.00888
Gm43909	19.025	57.5696	54.5472	49.9143	21.9447	15.1795	43.714	29.0128	1.50671
Gm27315	19.0162	134.768	111.287	49.0644	14.7694	4.23005	88.3568	22.6879	3.89444
Mir6381	18.9342	46.3541	33.2134	24.8142	27.4507	11.7663	32.8339	21.3437	1.53834
Gm13568	18.4672	16.5406	11.3938	10.891	13.0043	4.79912	15.4672	9.56481	1.6171
Cdkn2a	18.1937	3.77667	4.76097	1.15125	3.68731	6.27289	8.91046	3.70382	2.40575
Hjurp	17.3122	15.4667	16.218	7.14773	7.19394	17.3701	16.3323	10.5706	1.54507
Plpp3	17.0052	24.131	20.439	13.8102	15.516	11.6363	20.5251	13.6542	1.50321
Fbln2	16.5791	15.6884	18.9426	10.1531	8.9444	11.6582	17.07	10.2519	1.66506
Cnn1	16.5236	3.45127	1.09255	0.591785	2.28612	3.33333	7.02247	2.07041	3.39182
Slpi	16.4417	32.5926	44.5848	9.30005	10.4087	15.2999	31.2064	11.6695	2.67418
Timp3	16.2939	16.0996	13.3604	9.45461	10.6966	6.93616	15.2513	9.02911	1.68913
Vwa1	16.0398	11.104	15.2087	10.7256	9.07157	7.60312	14.1175	9.13344	1.54569
Gm22571	15.6883	21.0774	11.3875	6.42509	6.49853	10.6356	16.0511	7.85306	2.04393
Ntn1	15.6875	26.6862	28.6841	21.3665	15.2188	10.6449	23.6859	15.7434	1.5045
Gm48667	15.1428	8.49162	16.4872	6.47132	0.81816	10.7121	13.3739	6.00052	2.22879
Cryab	15.036	19.486	22.4342	15.3872	14.2251	5.28542	18.9854	11.6326	1.63209
Dmkn	14.9881	3.81419	13.4551	8.65863	7.10777	4.83986	10.7525	6.86875	1.56542
Gm3608	14.6975	12.7684	21.3365	12.1488	1.8702	15.6947	16.2675	9.90456	1.64242
Fn1	14.5281	18.9904	20.7467	15.881	9.13882	8.52164	18.0884	11.1805	1.61785
Gm13237	14.4119	7.12538	5.80581	4.24967	5.55189	8.35352	9.11435	6.05169	1.50608
Bhlhe41	14.3129	45.9019	43.1923	36.1947	17.634	12.1173	34.469	21.982	1.56806
Gm8069	14.2621	11.4968	9.05821	7.00919	8.12316	5.43864	11.6057	6.857	1.69253
Gm26202	14.0793	18.159	6.13171	4.1516	6.99842	8.59026	12.79	6.58009	1.94374
Acyp2	13.8917	14.247	12.0076	8.13001	8.302	9.7051	13.3821	8.71237	1.53599
Krt17	13.807	6.97597	15.7394	6.7855	4.17942	6.66008	12.1741	5.875	2.07219
C530043A13Rik	13.5544	146.476	41.8389	50.1643	18.7058	10.7595	67.2899	26.5432	2.53511
Myh11	13.4642	3.13244	1.23255	1.23107	2.18499	1.78799	5.94305	1.73468	3.42601
Tspan8	13.3348	71.3148	44.7854	37.9466	36.2154	5.90517	43.145	26.689	1.61658
Bvht	13.2232	12.3831	13.1143	8.1072	9.76174	4.79285	12.9069	7.55393	1.70863
Aebp1	13.2154	15.4644	23.2281	15.2283	8.40741	7.7742	17.3026	10.47	1.65259
Nes	13.0512	12.3565	29.4293	15.1134	12.4253	8.49966	18.279	12.0128	1.52163
Pinc	12.9827	61.4045	46.6811	25.8693	7.20942	4.13685	40.3561	12.4052	3.25316
Tmprss4	12.8312	15.7667	13.2392	5.4895	10.5862	10.1724	13.9457	8.74934	1.59391
Oas1a	12.1859	20.2984	21.1438	7.96916	12.7902	2.96216	17.876	7.90718	2.26074
Snord73a	12.1123	5.78596	13.1877	2.64563	5.01725	10.9484	10.362	6.20375	1.67028
Gm14024	12.0931	11.0656	8.71852	6.58572	5.28005	9.13993	10.6258	7.0019	1.51755
Igtp	12.0844	38.3327	18.2329	12.3227	13.2172	6.58147	22.8833	10.7071	2.1372
Tap1	12.0494	13.5435	12.1002	6.84984	8.32787	6.37288	12.5644	7.18353	1.74905
Vcan	11.9725	5.80156	4.55416	4.30413	3.23983	4.92268	7.44275	4.15554	1.79104
Npy	11.9649	41.0128	57.2139	48.472	7.03242	1.80861	36.7305	19.1043	1.92263
Zfp703	11.8981	9.30836	9.92878	7.2396	8.14711	4.44455	10.3784	6.61042	1.57001
Hba-a1	11.8339	15.9898	17.1794	6.75743	2.52098	6.53261	15.001	5.27034	2.84631
Col6a2	11.651	15.3224	15.5456	12.7159	7.00703	8.58407	14.173	9.43567	1.50207
Gbp2	11.6395	28.4606	20.1181	14.4079	11.4357	8.87705	20.0728	11.5736	1.73436
H2-Q6	11.5875	16.5115	7.35952	6.77331	5.56349	6.11481	11.8195	6.15054	1.92171
P2ry12	11.5742	2.04758	2.23075	1.37789	1.20603	4.97106	5.28418	2.51832	2.09829
Utf1	11.5606	1.44295	3.16705	0.58648	1.66833	3.48884	5.39021	1.91455	2.81539
Gm44330	11.5194	8.94193	11.1486	3.77418	1.59055	8.4601	10.5366	4.60828	2.28646
Flrt3	11.4935	14.1527	9.89234	9.4851	7.5972	5.29865	11.8462	7.46032	1.58789
Tgfbi	11.1634	12.0506	10.4634	9.82762	6.63467	5.10837	11.2258	7.19022	1.56126
Igfbp6	11.1102	9.02234	10.9318	8.41271	6.03393	3.09646	10.3548	5.8477	1.77074
Lamb3	11.0173	16.1555	20.7358	16.0666	9.59742	5.01055	15.9695	10.2249	1.56183
Oxtr	10.6418	7.31036	4.16035	2.68539	2.58788	3.01137	7.37082	2.76155	2.66909
Gm18860	10.4212	7.20972	11.0856	4.70949	5.65644	3.77604	9.5722	4.71399	2.03059
Gm5514	10.4119	22.4798	16.7062	17.326	0.567486	12.7239	16.5326	10.2058	1.61993
Steap3	10.3285	10.3266	11.4721	8.37342	7.70101	3.66382	10.7091	6.57942	1.62767
Gm19437	10.2955	12.787	10.7113	4.49757	5.68621	4.65306	11.2646	4.94561	2.27769
Gm13577	10.2676	22.5511	5.34655	7.89816	8.87604	4.99352	12.7217	7.25591	1.75329
Ehd2	10.226	14.6802	12.2628	11.457	8.39769	4.85394	12.3897	8.2362	1.50429
Gm44390	10.1684	4.09839	4.84362	3.12331	3.15901	2.58503	6.37013	2.95578	2.15514
Gm3756	10.1308	4.71844	5.95636	4.04947	3.69289	5.15098	6.93521	4.29778	1.61367
Acta1	10.0691	46.8112	109.501	104.182	0.370196	0.0605867	55.4603	34.8709	1.59045
Aldh1a3	10.0098	3.91996	7.42392	8.10478	2.85727	1.16906	7.11789	4.0437	1.76024
A730032A03Rik	9.94639	6.03051	5.04449	1.12805	1.37335	3.80371	7.00713	2.1017	3.33403
Mylk	9.86412	3.56312	2.29129	1.91675	3.07963	2.38788	5.23951	2.46142	2.12865
Trim29	9.85509	2.52063	4.84861	2.61592	2.12844	4.07293	5.74144	2.9391	1.95347
Tgm1	9.84036	8.80336	6.86957	4.01111	4.20801	3.82604	8.50443	4.01506	2.11813
Col7a1	9.80362	7.86928	7.17735	6.75925	3.88036	3.93522	8.28342	4.85827	1.70501
Egr1	9.77606	29.9646	22.9324	13.922	14.5579	10.6468	20.891	13.0422	1.6018
Ccn5	9.70329	35.1728	19.4723	22.4878	12.1763	5.8526	21.4495	13.5056	1.58819
Sec16b	9.65901	7.1271	8.6932	4.0237	3.04806	9.42652	8.4931	5.49943	1.54436
Mir5119	9.63319	3.45127	3.49615	6.31237	3.99032	0	5.52687	3.43423	1.60935
Klf16	9.58275	6.91545	9.8746	5.85323	6.59209	4.97672	8.79093	5.80735	1.51376
Snord87	9.4671	3.39177	3.43587	0	1.30718	0	5.43158	0.435725	12.4656
Cad	9.3383	5.61343	6.42919	4.21011	4.29437	5.2086	7.12697	4.57103	1.55916
Prag1	9.19345	7.0653	4.70921	2.14437	2.17835	1.88912	6.98932	2.07062	3.37548
Dab2	9.1615	16.3444	11.2506	8.68639	6.30425	5.17147	12.2522	6.7207	1.82305
Gm22980	9.15153	8.43096	0	2.57004	0	2.65889	5.86083	1.74298	3.36254
F2rl1	9.14819	6.60287	6.43427	4.20057	4.93732	4.5495	7.39511	4.56246	1.62086
Gm28610	9.01629	8.96396	9.08052	4.87421	7.84305	3.89665	9.02025	5.53797	1.6288
Pxdc1	9.01335	15.6284	11.8994	11.761	4.13685	5.10974	12.1804	7.00252	1.73943
Gm16174	8.87835	5.13827	6.19653	5.14647	2.54607	5.55589	6.73772	4.41614	1.5257
AF357399	8.78547	14.9509	13.5511	4.31766	2.72938	9.67835	12.4292	5.57513	2.22939
Gm30191	8.48674	8.36147	1.23203	5.00502	0.175772	3.3082	6.02674	2.82966	2.12984
Rps12-ps10	8.48638	2.46519	4.74477	2.47986	3.42028	4.43148	5.23212	3.44387	1.51925
Mir7-1	8.47364	19.1258	12.9163	10.8275	8.42402	4.30838	13.5053	7.85329	1.71969
Rpl30-ps3	8.4152	4.52236	2.5769	2.06785	1.63397	3.209	5.17149	2.30361	2.24495
Loxl1	8.38266	12.4108	12.6024	10.0128	5.105	6.71779	11.1319	7.27852	1.52942
Emp3	8.37395	8.72485	8.09403	6.97102	3.71648	4.51837	8.39761	5.06862	1.65678
Adig	8.24768	12.872	6.51967	5.55255	8.56442	2.98715	9.2131	5.70137	1.61595
Zbp1	8.19463	16.8906	14.7385	7.08599	7.31522	4.19289	13.2746	6.19803	2.14174
Phf11d	8.11797	11.5462	9.14883	6.2594	8.6216	2.83445	9.60433	5.90515	1.62643
Col17a1	8.08428	3.20725	3.36499	2.12495	1.32435	1.43981	4.88551	1.6297	2.99779
Itga8	8.07342	14.2309	8.65496	6.76344	6.82222	6.06261	10.3198	6.54942	1.57567
Nr1h5	8.03785	2.18581	7.59164	2.57004	0	6.95907	5.93843	3.17637	1.86957
Gm11084	7.95785	7.12763	0	5.21457	1.64818	1.34871	5.02849	2.73715	1.83713
Gm44394	7.95785	2.85105	5.77625	1.95546	2.47227	6.0692	5.52838	3.49898	1.58
Oas2	7.95696	15.668	15.133	3.05159	3.90919	2.06988	12.9193	3.01022	4.29181
Dysf	7.95594	3.8976	8.06407	3.97479	3.19542	5.57607	6.6392	4.24876	1.56262
Apobr	7.89468	10.8278	13.3416	5.54609	6.47015	2.56109	10.688	4.85911	2.19959
Gm4938	7.83758	6.19403	6.52556	2.26578	2.29167	4.92263	6.85239	3.16003	2.16846
Cd177	7.83036	6.51124	5.71879	2.78722	2.24245	8.22477	6.6868	4.41815	1.51348
4933404O12Rik	7.74835	1.61588	4.59588	1.38299	2.01197	5.25282	4.65337	2.88259	1.6143
Htra1	7.72429	6.69635	4.15312	5.21774	3.27861	3.07079	6.19125	3.85571	1.60574
Gm24091	7.71816	7.11045	4.80194	6.5025	5.48069	0	6.54352	3.9944	1.63817
2610528A11Rik	7.62628	18.0567	25.3914	10.6464	10.5758	9.55337	17.0248	10.2585	1.65957
Adgrg3	7.6075	2.6638	3.62197	1.7847	1.92697	4.35318	4.63109	2.68828	1.72269
Pdlim7	7.60583	7.20112	10.0688	7.19759	6.004	3.14746	8.29193	5.44968	1.52154
Fbn1	7.55333	9.15648	10.5736	6.38589	5.45741	4.71905	9.09448	5.52078	1.64732
Snord89	7.48762	16.9897	5.43492	4.0887	7.237	1.69202	9.97074	4.33924	2.29781
Gm12353	7.43355	6.03661	6.29496	3.08497	4.31085	5.54335	6.58838	4.31306	1.52754
Cish	7.39935	9.16342	4.25322	3.5874	2.62209	4.16086	6.93867	3.45678	2.00726
Csf3	7.3834	2.57563	2.39757	0.827578	0	6.84951	4.11887	2.55903	1.60954
Dhx58	7.35591	14.4596	13.0336	8.08242	8.34163	4.15248	11.6164	6.85885	1.69363
Jag2	7.30546	4.18018	5.20733	3.66779	2.85739	4.16871	5.56432	3.56463	1.56098
Ifit1	7.30469	17.1095	10.7669	8.33133	10.576	2.69793	11.727	7.20176	1.62835
Parp14	7.23783	12.3665	10.3002	6.95948	7.28344	3.91005	9.96819	6.05099	1.64737
Cldn23	7.23011	4.89677	4.5291	3.3099	3.44619	3.9279	5.55199	3.56133	1.55897
Gm44450	7.22489	4.31409	6.9923	0.789047	5.98549	2.44898	6.17709	3.0745	2.00914
Gm25128	7.22489	2.58845	2.62211	5.91785	1.49637	0	4.14515	2.47141	1.67724
Nat8f2	7.06949	10.1609	7.33492	6.18569	4.20308	3.80589	8.18845	4.73155	1.7306
Gm15610	7.03964	2.01767	1.02195	1.38387	1.7496	1.43171	3.35975	1.52173	2.20786
Col15a1	7.01968	7.85465	6.56003	4.56203	4.49595	2.28659	7.14479	3.78152	1.88939
H2-Q7	6.99507	4.88923	2.45304	1.94033	1.54654	2.79292	4.77912	2.09327	2.28309
Tdrd7	6.98272	8.02695	6.36912	5.24981	4.19498	4.11463	7.12627	4.51981	1.57668
Actg2	6.87687	0.947603	0.831935	0.288861	0.803447	0.836773	2.88547	0.643027	4.48732
Anxa8	6.86365	10.7256	17.172	7.84682	6.89605	3.31654	11.5871	6.0198	1.92483
Gm16285	6.85705	9.92116	22.9718	11.6652	7.21018	6.70469	13.25	8.52668	1.55395
Srgn	6.83448	28.3528	17.9679	9.21632	9.9431	5.97523	17.7184	8.37822	2.11481
C130071C03Rik	6.80225	0.399419	0.334245	0.0952874	0.481882	3.53251	2.51197	1.36989	1.8337
Gm27038	6.79828	2.81032	3.41624	2.57004	1.94956	3.72244	4.34161	2.74735	1.58029
Gm15419	6.77435	2.64768	4.42548	2.7845	3.67346	2.50501	4.61583	2.98766	1.54497
Col18a1	6.62153	5.63185	8.04672	4.2535	4.84312	2.6907	6.7667	3.92911	1.7222
Gm7808	6.62126	4.57494	2.31722	1.39459	4.40792	2.40468	4.50447	2.73573	1.64653
Oas1b	6.61556	11.9001	9.75394	5.3736	7.07922	2.33587	9.42321	4.92956	1.91157
Oasl2	6.56142	15.6168	11.1771	5.09451	4.47832	0.963607	11.1184	3.51215	3.16571
Lpcat4	6.51597	4.77346	3.28252	2.16673	2.21567	4.12067	4.85732	2.83436	1.71373
Fam167a	6.42363	4.21154	5.94485	3.64099	2.60762	1.24111	5.52667	2.49657	2.2137
Matn2	6.38547	2.93686	3.0705	2.45596	2.74187	2.65974	4.13094	2.61919	1.57718
Mfap4	6.38036	12.3847	19.9073	12.8234	7.75124	4.79347	12.8908	8.45605	1.52445
Wipf1	6.33281	5.42188	5.25579	3.31062	3.06685	4.79827	5.67016	3.72525	1.52209
Mir7655	6.3114	0	0	3.10177	0	0	2.1038	1.03392	2.03477
Gm23134	6.3114	58.7906	8.01703	14.4749	18.3005	7.48767	24.373	13.421	1.81603
Pyroxd2	6.25307	8.76365	7.69806	5.02532	5.31422	4.07807	7.57159	4.80587	1.57549
Gm26387	6.23968	2.98064	13.5873	5.45159	3.44619	5.64007	7.60254	4.84595	1.56884
Gm6212	6.23968	0	1.81164	1.63548	1.55079	2.11503	2.68377	1.7671	1.51875
Nectin1	6.20031	4.78495	5.81661	3.81891	2.93716	3.12783	5.60062	3.29463	1.69992
Gm16350	6.15574	4.63136	4.46817	3.83201	2.29488	2.71254	5.08509	2.94648	1.72582
Spi1	6.1463	5.87613	5.25006	3.37109	4.55741	2.14092	5.7575	3.35647	1.71534
Tmem42	6.13712	4.91483	3.99609	2.8387	2.39262	3.60987	5.01601	2.94706	1.70204
Cdkn2b	6.12297	4.74115	4.94617	2.26496	3.92717	4.28483	5.2701	3.49232	1.50905
Gm7862	5.95476	7.07392	2.72987	2.77247	4.28413	2.86832	5.25285	3.30831	1.58778
Gm24644	5.92545	2.1229	2.15051	0.647132	3.27264	1.33901	3.39962	1.75293	1.9394
Gm12426	5.92013	6.09787	4.56573	4.36421	3.37188	2.75922	5.52791	3.49844	1.58011
9430069I07Rik	5.7597	2.5794	1.91616	1.25806	1.59055	2.44041	3.41842	1.76301	1.93897
Gm49067	5.70697	7.01016	6.65748	3.40573	6.33209	1.45084	6.4582	3.72955	1.73163
Gm44264	5.67346	3.97687	4.02858	2.30334	1.22614	2.88464	4.55964	2.13804	2.13263
Ptges	5.56402	13.0364	11.2035	9.72508	4.68668	3.66942	9.93465	6.02706	1.64834
Mir6913	5.54638	1.49032	3.0194	0	0	0	3.35204	0	#DIV/0!
Fbln5	5.5219	3.65777	4.59923	3.27995	2.58352	2.27569	4.59297	2.71305	1.69291
Efhd1os	5.51297	4.14776	3.00121	5.41875	0	1.12122	4.22065	2.17999	1.93609
Gm9847	5.50009	14.6146	10.4797	7.05795	7.21456	5.59299	10.1981	6.62183	1.54008
Mir194-1	5.4636	0	7.43584	1.34256	0	0	4.29981	0.447519	9.60811
Palld	5.45962	6.24076	7.01897	4.26508	3.49173	3.03814	6.23978	3.59832	1.73408
S100a9	5.43482	1.69588	2.67234	0.516962	0.435725	1.42622	3.26768	0.79297	4.12081
Il23a	5.41679	1.05059	1.50769	0.840666	1.01223	3.23043	2.65836	1.69444	1.56887
Adamtsl4	5.40634	3.18655	2.32605	2.57126	1.43578	3.23652	3.63964	2.41452	1.5074
Hist1h2al	5.39913	11.0257	20.5747	10.8791	0	6.5884	12.3332	5.82249	2.1182
Ifi44	5.39028	11.1377	10.4534	4.82852	4.62022	2.06499	8.99377	3.83791	2.3434
Lhfpl2	5.3615	5.08463	4.99681	3.15337	3.24347	3.84852	5.14765	3.41512	1.50731
Gm50149	5.36073	4.73286	2.29298	2.25819	1.66542	2.14157	4.12886	2.02173	2.04224
Irgm2	5.35699	12.0219	8.01983	7.09372	6.56457	3.20292	8.46625	5.6204	1.50634
Snai2	5.3433	4.13692	3.9935	3.07107	1.51932	3.49958	4.49124	2.69666	1.66548
Cyp24a1	5.32126	1.04992	3.10676	0.429543	1.6292	1.51616	3.15931	1.19163	2.65124
Gm43555	5.31379	6.98048	2.24994	2.03116	1.10056	2.70177	4.84807	1.9445	2.49323
Gm12715	5.27349	4.97038	7.77335	4.46567	3.42786	3.63004	6.00574	3.84119	1.56351
Wnt5a	5.25251	7.87091	7.05621	4.16239	3.73605	4.67506	6.72654	4.19117	1.60493
Gbp3	5.24146	15.3642	11.2305	7.02529	6.86177	2.53673	10.6121	5.4746	1.93842
Mir7087	5.22945	0	7.11716	0	0	1.32944	4.11554	0.443148	9.28704
Gm33651	5.21798	2.37275	0	0.394523	1.49637	0.204081	2.53024	0.698325	3.6233
Mir5107	5.19973	1.11774	2.26455	1.02217	0	0	2.86068	0.340725	8.39586
Pgm5	5.19541	2.53326	1.79358	1.64408	2.07859	1.21126	3.17408	1.64465	1.92995
Slc45a3	5.18835	9.30332	7.80231	4.31706	4.02168	3.60439	7.43133	3.98104	1.86668
Gm44166	5.15329	4.01085	5.61081	2.7946	0	7.04735	4.92498	3.28065	1.50122
Cd248	5.05881	4.07793	6.19644	4.04004	3.01227	2.85792	5.11106	3.30341	1.54721
Emb	5.04885	5.02773	3.95329	3.23022	1.97609	2.16954	4.67662	2.45862	1.90213
Gm22027	5.04415	5.42149	0	0.708278	0.895467	3.66382	3.48855	1.75586	1.98681
Pdpn	4.98625	7.74114	7.45794	5.04955	2.75392	4.19979	6.72844	4.00108	1.68166
Gm26448	4.95896	5.32992	8.34426	5.31732	2.24087	4.58429	6.21105	4.04749	1.53454
Efhd1	4.95259	3.98074	2.2507	1.56621	1.12386	1.48898	3.72801	1.39302	2.67621
Gm27553	4.94677	17.2797	17.5044	3.64667	4.61044	6.28791	13.2436	4.84834	2.73157
Mir6955	4.94677	0	8.07894	4.86223	0	1.25758	4.3419	2.03994	2.12845
Syn3	4.93268	5.56596	4.54312	2.98812	3.80562	2.02307	5.01392	2.93894	1.70603
Nt5e	4.92578	1.31499	3.57927	2.39466	1.75835	2.13125	3.27335	2.09475	1.56264
Gm43495	4.91058	0.959622	1.9442	0.877574	0.554752	0	2.6048	0.477442	5.45574
Iigp1	4.90345	25.3716	11.2423	7.78559	6.38637	2.04565	13.8391	5.40587	2.56001
Ighm	4.90087	5.58041	2.90573	3.81554	3.25616	1.08555	4.46234	2.71908	1.64112
Lamc2	4.89508	6.42364	7.1269	5.0464	4.17324	2.55834	6.14854	3.92599	1.56611
Mir6939	4.88082	0	0	0	0	0	1.62694	0	#DIV/0!
Gm25026	4.86784	3.66239	4.77001	0.956929	0.604916	1.48502	4.43341	1.01562	4.36522
Prelp	4.83525	5.11533	4.90622	4.10566	3.05152	1.69904	4.95226	2.95207	1.67755
Ncf4	4.80229	4.28504	5.27797	2.939	2.13937	4.14629	4.78844	3.07489	1.55727
Arsi	4.79879	1.95069	1.87558	1.6932	0.726306	1.8143	2.87502	1.41127	2.03719
Gm36840	4.7588	76.7218	18.7324	29.504	22.7449	3.3502	33.4043	18.533	1.80242
Fmod	4.70587	1.60663	2.29058	0.625796	3.09594	0.788176	2.86769	1.5033	1.90759
Cmpk2	4.70437	11.3648	6.65385	4.96969	5.84602	2.39191	7.57435	4.40254	1.72045
Tgfa	4.69562	3.98598	3.25481	3.03534	2.5934	2.3086	3.97881	2.64578	1.50383
Col5a1	4.69392	8.6306	8.41686	5.35987	3.73367	3.83813	7.24712	4.31056	1.68125
Gm43126	4.69309	5.50273	4.18071	2.09677	1.06037	3.25388	4.79218	2.13701	2.24247
Mfap2	4.68534	6.49785	4.85448	4.23388	2.53555	3.3044	5.34589	3.35794	1.59201
Gm50357	4.64726	0	2.33532	0	0	1.45408	2.32753	0.484693	4.80206
Gm44341	4.64208	13.5425	23.105	13.0364	0	4.72049	13.7632	5.91897	2.32527
Ifi47	4.58872	25.8531	7.61505	5.41963	5.61034	2.33311	12.6856	4.45436	2.84791
0610009L18Rik	4.58316	4.7671	6.76073	3.77825	2.93956	2.40546	5.37033	3.04109	1.76592
Ear2	4.58213	6.97694	0	4.50382	0.47451	1.16488	3.85302	2.04774	1.8816
Lsp1	4.58107	10.722	8.5505	7.00626	3.58273	4.31671	7.9512	4.96857	1.6003
Plxnd1	4.525	8.01602	7.65624	5.38402	4.67296	3.12286	6.73242	4.39328	1.53244
1810058N15Rik	4.49865	1.38148	1.67933	1.3897	2.39588	0.392111	2.51982	1.39256	1.80948
Trp63	4.49342	4.72406	5.47422	3.66623	1.89744	2.46211	4.89723	2.67526	1.83056
Lmcd1	4.44352	6.08361	4.08928	3.1197	3.02388	2.42066	4.87214	2.85475	1.70668
Gm7868	4.44118	2.74833	3.22366	1.58738	1.50517	0.684273	3.47106	1.25894	2.75712
Gm25430	4.43327	3.06315	2.75821	1.245	1.18053	4.18614	3.41821	2.20389	1.55099
Sorcs2	4.42917	3.79946	5.61481	2.38112	2.63574	2.48459	4.61448	2.50048	1.84543
Mir6909	4.42816	9.51883	1.6071	2.90166	1.83426	1.50099	5.1847	2.07897	2.49388
Gm24500	4.42816	3.17294	2.41065	0.725414	0.917131	3.00197	3.33725	1.54817	2.15561
Sprr1a	4.42816	0.97629	3.46145	3.23646	1.12878	1.38553	2.9553	1.91692	1.54169
Gm5527	4.41896	6.12843	4.34568	0.980778	3.01139	3.62387	4.96436	2.53868	1.95549
Slc26a9	4.41291	0.715218	1.6969	0.671278	0.935733	1.10405	2.27501	0.903689	2.51747
Gm12778	4.39713	1.77227	1.4961	0.810372	2.04909	1.95624	2.55517	1.60523	1.59178
Gm17040	4.37682	5.04636	2.7726	2.42477	0.692235	2.42768	4.06526	1.84823	2.19954
Hunk	4.34594	1.21752	2.37182	0.899299	0.419597	2.02692	2.64509	1.11527	2.3717
Gm44877	4.34197	7.89762	1.81825	3.28289	2.49031	2.71711	4.68595	2.83011	1.65575
Thbs4	4.34065	12.2914	11.7545	9.54485	5.53234	3.76319	9.46218	6.28013	1.50669
Gm4149	4.3105	3.92019	1.44406	2.60728	0.412044	1.01153	3.22492	1.34362	2.40017
Fam89a	4.30902	2.1319	1.26598	0.941195	1.27494	2.9212	2.56896	1.71244	1.50017
Gm48670	4.30473	6.51172	4.16614	3.2909	3.96252	1.94553	4.9942	3.06632	1.62873
Inava	4.30271	6.67995	6.78683	3.79541	3.38179	2.82343	5.92316	3.33355	1.77683
Mir6998	4.28978	0	1.55688	0	0	1.45408	1.94889	0.484693	4.02087
Gm20559	4.2538	4.90758	2.71939	3.10706	2.27933	2.30172	3.96026	2.56271	1.54534
Fbln7	4.22422	7.28263	6.1735	5.90758	1.83199	1.4703	5.89345	3.06996	1.91972
Spns3	4.2202	10.6076	6.51244	6.27112	3.9023	3.26086	7.11341	4.47809	1.58849
Sostdc1	4.21351	0.88365	1.79028	0.808097	0.191562	1.2018	2.29581	0.73382	3.12858
Mreg	4.20714	1.37809	1.65776	1.61471	0.995834	1.99649	2.41433	1.53568	1.57216
Plbd1	4.2056	6.27599	4.01134	4.23622	2.50513	1.94393	4.83098	2.89509	1.66868
Tmem35b	4.1685	7.51871	5.0081	4.80368	2.4412	3.50806	5.5651	3.58432	1.55263
Hbb-bt	4.1657	4.19749	5.81117	1.79135	1.13239	3.04467	4.72479	1.98947	2.3749
Gm14414	4.15253	0.34332	0.695569	1.72681	0.198472	0.16241	1.73047	0.695899	2.48667
Gm9844	4.15121	5.27297	4.51976	1.29827	3.28276	2.11066	4.64798	2.23056	2.08377
Slc2a4	4.13108	4.52496	2.57839	3.67254	2.15808	0.802712	3.74481	2.21111	1.69363
2210407C18Rik	4.12113	7.80422	8.5467	5.40094	3.1703	0.532158	6.82402	3.03446	2.24884
Ugcg	4.09115	7.60545	4.76025	3.31363	3.0984	4.26738	5.48561	3.5598	1.54099
Tox2	4.09007	4.16466	8.17396	2.40681	2.20694	1.58705	5.47623	2.06693	2.64945
Igkv1-117	4.07741	2.92162	6.41249	2.67182	1.68897	3.68559	4.47051	2.68213	1.66678
n-R5s76	4.04935	6.96363	2.64532	3.98015	1.00641	0.82355	4.55276	1.9367	2.35078
Gm12696	4.04488	3.91271	3.30299	3.08121	1.63361	2.67358	3.75353	2.4628	1.52409
Itih5	4.04289	5.71491	3.74597	4.33816	2.60558	1.47249	4.50126	2.80541	1.60449
Mir151	4.03744	0	0	0	0	0	1.34581	0	#DIV/0!
Gm23344	4.03744	1.44649	0	0	0	1.36855	1.82798	0.456182	4.00712
Gm2573	4.02898	4.33037	3.44668	1.69719	1.78812	2.6338	3.93534	2.03971	1.92937
Gm44466	3.97893	2.85105	2.88812	2.60728	1.64818	0.674356	3.23937	1.64327	1.97129
Mfsd2a	3.94533	4.15303	2.21423	1.63911	0.505441	3.68108	3.43753	1.94188	1.77021
Fgl2	3.93796	5.14137	3.60367	2.89706	3.15234	2.01452	4.22767	2.68797	1.57281
Gm47869	3.93011	0	0	0.551849	1.39539	0	1.31004	0.649079	2.0183
Mir6940	3.92208	0	1.42343	1.28502	0	0	1.78184	0.42834	4.15987
AL845275.1	3.91569	1.20246	1.58353	2.63916	0.556109	0.568833	2.23389	1.2547	1.78042
Ism1	3.88901	1.59236	1.44504	1.15283	0.958889	1.06714	2.3088	1.05962	2.17889
Casp4	3.87275	3.95036	2.57829	2.27909	2.17639	1.95654	3.46713	2.13734	1.62217
Gm10343	3.84749	0.590758	4.18908	1.35062	1.02454	1.95624	2.87578	1.4438	1.99181
Xaf1	3.84485	10.908	7.43743	4.33547	3.71077	1.60758	7.39678	3.21794	2.29861
Gm22215	3.81314	5.12298	2.07584	0	1.18463	0	3.67065	0.394876	9.29571
Gm12251	3.81314	5.96129	3.64844	2.61222	3.01542	1.76252	4.47429	2.46339	1.81632
Ppp1r3e	3.79489	3.25518	0.794579	3.04859	0.544135	1.63265	2.61488	1.74179	1.50126
Neurl3	3.7835	4.37229	3.15925	2.71224	3.28765	1.27283	3.77168	2.42424	1.55582
Htra4	3.76873	0.28641	1.40922	0.673512	0.473063	1.0452	1.82145	0.73059	2.49312
Angptl2	3.75612	4.94466	5.48449	4.12122	2.13482	2.23548	4.72842	2.83051	1.67052
Irx4	3.75609	1.16962	0.764406	0.448549	0.523472	0.749629	1.89671	0.573883	3.30504
D530049I02Rik	3.74529	13.3015	12.0561	9.92345	2.42828	1.65589	9.70098	4.66921	2.07765
Gm47126	3.74226	6.58179	3.33369	2.34074	0.845533	5.18928	4.55258	2.79185	1.63067
Tril	3.73706	2.80613	2.54535	1.96239	1.88728	1.0932	3.02951	1.64762	1.83872
Spsb4	3.7349	0.877442	1.62215	0.541634	0.481882	1.18298	2.07817	0.735499	2.82552
Zfp385a	3.71156	4.41941	3.84298	2.64668	2.53223	2.22015	3.99132	2.46635	1.61831
Prr7	3.70371	1.59231	1.90629	1.05903	1.50628	1.43803	2.40077	1.33445	1.79907
Gm37309	3.68518	2.40052	3.89077	1.75622	2.28975	2.32795	3.32549	2.12464	1.5652
4732490B19Rik	3.6666	1.20639	0.651776	0.0735497	0.185976	0.152185	1.84159	0.137237	13.4191
Gm9747	3.6645	31.0908	14.9001	8.54251	8.05983	3.19877	16.5518	6.60037	2.50771
Clec4a1	3.64182	1.76772	2.17443	3.40637	1.02191	0.477849	2.52799	1.63538	1.54582
Gm47879	3.63878	4.49763	2.97138	2.14596	3.61747	1.4801	3.7026	2.41451	1.53348
Gm26268	3.63156	3.12258	6.32637	0	2.70772	2.95432	4.36017	1.88735	2.31021
Ube2cbp	3.62994	3.07722	2.2266	1.50756	1.39773	2.70345	2.97792	1.86958	1.59283
Ube2l6	3.6221	9.4616	6.09024	5.58816	4.10228	3.03055	6.39131	4.24033	1.50727
Gm35857	3.59892	2.21037	3.35866	1.01069	1.2778	1.56845	3.05598	1.28565	2.377
Gm6210	3.58144	1.97533	3.43764	1.80644	1.99105	1.86889	2.99814	1.88879	1.58733
Gm44126	3.56091	5.54956	3.10164	0.350005	1.54877	1.62947	4.0707	1.17608	3.46123
Gm25108	3.51982	5.04417	3.83232	3.45967	0	1.19309	4.1321	1.55092	2.66429
Mir6386	3.51982	11.3494	3.83232	2.59475	1.0935	3.57927	6.23384	2.42251	2.5733
Nnat	3.5025	18.715	4.24928	6.49184	4.22813	1.42466	8.82226	4.04821	2.1793
Gm15401	3.49339	3.01608	2.49412	0.900639	2.20617	2.03826	3.0012	1.71502	1.74995
Tprg	3.48725	0.107089	0.108482	0.244832	0.123815	0.303956	1.23427	0.224201	5.5052
Cdh3	3.4861	1.21157	1.4546	0.697615	0.67446	1.12505	2.05076	0.832376	2.46374
Gm44148	3.47526	11.2057	8.51357	4.5545	5.03842	3.23947	7.73151	4.27746	1.8075
Gm15264	3.46373	1.17563	1.38941	2.15023	0.226542	1.48305	2.00959	1.28661	1.56193
Icam1	3.46331	3.94799	3.63367	2.3932	1.19984	2.58266	3.68165	2.05857	1.78845
Rnf122	3.45264	3.12154	3.51593	2.33562	1.89288	2.14788	3.36337	2.12546	1.58242
Usp18	3.44412	7.96761	5.24986	2.51477	3.0571	1.10072	5.55387	2.2242	2.49702
Oas1g	3.4416	7.1459	6.68527	2.19112	5.83201	0.556776	5.75759	2.85997	2.01316
Hist1h2af	3.44042	1.97216	0.749175	1.12721	0.285023	1.39942	2.05392	0.937216	2.19151
Gm15846	3.43182	2.45903	1.2455	1.40549	1.42155	0	2.37879	0.942347	2.52432
2310040G24Rik	3.42444	2.79219	2.8285	1.39279	2.05437	1.6811	3.01504	1.70942	1.76378
Gm3226	3.40966	1.3193	2.07893	2.48003	0	1.73363	2.2693	1.40455	1.61567
Gm15775	3.40206	0.914138	2.22246	1.00317	0.845533	2.07571	2.17955	1.30814	1.66615
Snord43	3.38946	8.19677	7.38076	0.832883	1.053	4.30838	6.32233	2.06476	3.06202
Mir146b	3.35836	6.31678	2.74239	0.825241	3.13003	2.56131	4.13918	2.17219	1.90553
Gm43667	3.34302	3.68293	2.82087	2.05368	2.38873	1.61476	3.28227	2.01906	1.62565
Gm16156	3.33716	3.17294	4.05269	3.15397	1.75451	2.08833	3.52093	2.33227	1.50966
Gm6091	3.32783	3.57677	6.64268	1.63548	2.75695	1.69202	4.51576	2.02815	2.22654
Inka1	3.32495	3.74385	2.49963	1.71188	2.85294	1.77106	3.18948	2.11196	1.5102
Tpt1-ps6	3.32465	4.32564	1.33362	2.57987	0.434892	1.24556	2.99463	1.42011	2.10874
Gm13709	3.27905	1.60197	0.324561	1.75801	0	0.909392	1.7352	0.889133	1.95156
Gm48682	3.25489	1.95258	3.04937	2.30644	1.22284	1.84737	2.75228	1.79222	1.53568
E030013I19Rik	3.25366	7.62045	3.19885	2.84007	2.77597	2.59258	4.69099	2.7362	1.71442
Tnfaip2	3.25004	3.31555	4.11836	2.31015	3.08041	1.71782	3.56132	2.36946	1.50301
Dbn1	3.24379	3.90046	4.48094	2.41119	3.45153	1.85545	3.87506	2.57272	1.50621
S100g	3.24117	0	2.28342	0.562196	0	0	1.84153	0.187399	9.82681
Mgl2	3.23407	2.30167	1.33234	2.44853	1.19481	0.75551	2.28936	1.46628	1.56133
A630023A22Rik	3.21466	4.04325	9.30869	1.74793	1.52992	3.12986	5.5222	2.1359	2.58542
Gm15536	3.21106	4.31409	0.874037	3.94523	0	0	2.79973	1.31508	2.12895
Gm25949	3.21106	2.58845	3.49615	4.73428	0	0.816325	3.09856	1.8502	1.67471
Fhod3	3.18051	1.34295	1.18178	0.992429	0.674409	1.59145	1.90175	1.0861	1.75099
1810065E05Rik	3.16252	3.9302	5.38014	1.55423	3.07031	0.703486	4.15762	1.77601	2.34099
Mir7675	3.1557	0	0	0	0	0	1.0519	0	#DIV/0!
Nrros	3.15494	2.99063	2.55243	2.45498	1.6608	1.31449	2.89934	1.81009	1.60176
Sh3rf1	3.14253	2.70209	4.36077	2.20457	1.92961	2.53142	3.40179	2.22187	1.53105
Gm47533	3.12873	8.82729	8.30336	2.69085	2.187	1.78964	6.75313	2.2225	3.03853
Gm17383	3.10679	1.95997	3.7503	1.92516	0.923223	2.40379	2.93902	1.75072	1.67874
Mir6941	3.10221	0	1.68882	0	1.92753	0	1.59701	0.64251	2.48558
Gm26254	3.10221	4.16785	0	1.5246	0	1.57731	2.42335	1.03397	2.34374
Gm20430	3.09472	4.27658	4.33219	0.434547	3.29636	3.14699	3.90116	2.29263	1.70161
Rpl17-ps8	3.09472	2.37588	2.08587	1.30364	2.01444	1.49857	2.51882	1.60555	1.56882
Rpl7a-ps7	3.06623	1.77456	1.02722	0.579583	1.46552	1.31917	1.956	1.12142	1.74422
Gm13372	3.05938	7.00538	3.62065	4.70675	1.81827	2.02895	4.5618	2.85132	1.59989
Gpx7	3.05288	5.03634	3.32392	2.1633	1.94099	2.81566	3.80438	2.30665	1.64931
A230060F14Rik	3.05213	2.86388	2.10991	2.04759	1.56529	1.675	2.6753	1.76263	1.51779
Gm22952	3.05051	0.819677	0	0	0	0	1.29006	0	#DIV/0!
Gm29186	3.05051	14.9032	11.0208	4.36128	2.58464	7.89609	9.65818	4.94734	1.9522
Col5a3	3.03752	3.5681	2.50235	1.71738	1.75372	0.833709	3.03599	1.43494	2.11577
Dact3	3.03112	2.79716	2.4335	1.56489	1.71214	2.08601	2.75393	1.78768	1.5405
Tnc	3.02618	12.0737	19.064	8.28682	4.3605	5.84326	11.3879	6.16353	1.84763
Krt71	3.01423	0.67494	1.54976	0.864125	0.832382	0.468286	1.74631	0.721598	2.42006
M5C1000I18Rik	3.01235	0.712293	0.787152	0.888262	1.04815	0.918971	1.50393	0.951794	1.5801
Mir5627	3.0005	0	0	0	0	0	1.00017	0	#DIV/0!
Mir6975	3.0005	0	0	0	0	1.52559	1.00017	0.508531	1.96678
Gm9001	2.9817	5.17691	2.24752	2.93074	1.42512	1.86589	3.46871	2.07392	1.67254
Gm38336	2.9799	1.04188	2.30631	1.34098	2.09692	0.65716	2.10936	1.36502	1.5453
Ltc4s	2.97831	2.9101	2.45661	1.77419	1.90662	1.19309	2.78167	1.62463	1.71219
Ccnd2	2.96654	2.75984	1.42964	1.32886	1.03946	1.47371	2.38534	1.28068	1.86256
Lrrc25	2.96224	2.1708	2.39449	1.7205	1.39436	1.14101	2.50918	1.41863	1.76874
D730002M21Rik	2.95869	4.67865	2.59191	2.84127	1.98627	1.97119	3.40975	2.26624	1.50458
Cryba4	2.94858	0.939009	0.47561	0.644043	0.678546	0.333154	1.4544	0.551914	2.63519
Snhg10	2.94095	2.78907	2.44863	2.38056	0.429959	1.05551	2.72621	1.28868	2.11551
Slc12a4	2.93003	3.26415	2.65459	2.71178	1.80726	1.2614	2.94959	1.92681	1.53081
Gm37353	2.92381	3.45678	2.54672	1.43692	0	1.18928	2.97577	0.8754	3.39933
Dmp1	2.91366	5.94295	3.64098	2.47334	1.89266	2.32316	4.16586	2.22972	1.86834
Tppp	2.90582	2.21708	3.26145	3.08535	1.29283	1.05793	2.79478	1.81204	1.54234
Gbp7	2.90163	8.25225	4.88085	3.38079	3.09936	3.16613	5.34491	3.21543	1.66227
Fxyd6	2.89676	20.8362	23.9457	12.5936	13.7344	1.72209	15.8929	9.35004	1.69977
Dpysl3	2.89448	2.76864	3.06098	1.89214	1.7038	1.05623	2.90803	1.55072	1.87528
Pianp	2.88894	5.14059	5.69673	2.74492	2.03435	2.35019	4.57542	2.37649	1.92529
Tifab	2.87866	2.08142	3.04876	2.03207	1.78863	1.51687	2.66961	1.77919	1.50047
Parvg	2.87281	1.90993	2.48295	1.51374	1.03051	2.28888	2.42189	1.61105	1.50331
Tgfb1i1	2.86753	2.44802	1.55214	1.14352	1.09957	1.44965	2.28923	1.23091	1.85978
Gm31305	2.86402	0.787463	0.217555	0.1964	0.248306	0.47411	1.28968	0.306272	4.21089
Snora78	2.85985	6.91602	5.44908	3.51372	1.77694	2.18112	5.07499	2.49059	2.03766
Mir339	2.85985	1.0246	3.11376	0.936993	2.36926	0.969386	2.33274	1.42521	1.63676
Stat1	2.82081	4.16703	3.75842	1.96234	2.76908	1.40148	3.58209	2.0443	1.75223
Padi4	2.82022	2.19711	1.66926	1.43252	1.19957	1.75151	2.22886	1.4612	1.52536
Mir99a	2.81586	0	3.06585	1.38387	0	0	1.96057	0.461289	4.2502
Gm47112	2.81125	2.31438	0.716368	0.764292	0.817625	2.06802	1.94733	1.21665	1.60057
H2-T24	2.81005	1.62283	0.958958	1.27795	0.469073	1.15154	1.79728	0.966187	1.86018
Gm12250	2.80149	6.79418	2.65916	1.55332	0.892655	1.02265	4.08494	1.15621	3.53305
Gm4468	2.80149	2.00737	2.03347	0	0.773634	2.84881	2.28078	1.20748	1.88887
Panx1	2.77733	2.3163	1.63589	1.29781	0.678951	2.12976	2.24317	1.36884	1.63874
Gm22661	2.77319	3.7258	1.5097	0.681449	0	1.41002	2.66957	0.697155	3.82923
Gm8034	2.77319	9.68709	13.5873	8.17739	1.72309	4.23005	8.68253	4.71018	1.84335
Gm30970	2.77319	1.62581	2.74491	1.239	0.93987	1.79457	2.3813	1.32448	1.79792
Gm6069	2.7672	9.98483	9.03864	2.91419	5.15812	4.62291	7.26356	4.23174	1.71645
Gm35021	2.7643	2.68186	2.18404	0.961789	1.55037	1.69157	2.5434	1.40124	1.8151
Itga5	2.7642	3.5891	4.12054	2.75343	2.32843	1.86764	3.49128	2.3165	1.50714
Gm16048	2.76064	6.52774	3.90746	5.29125	0.686119	1.12291	4.39862	2.36676	1.8585
Antxr1	2.754	2.85688	3.60448	2.32966	1.41902	1.98085	3.07179	1.90984	1.6084
Gm14167	2.74757	1.59014	1.61081	1.0387	1.57586	0.429843	1.98284	1.0148	1.95392
Mup6	2.74546	0.491806	0.0996403	0.269854	0.909794	1.02367	1.1123	0.73444	1.51449
Rapsn	2.74241	1.52837	1.9353	1.54744	1.00976	0.774648	2.06869	1.11062	1.86265
Gm9354	2.73764	2.94243	1.27744	0.576611	0	3.97697	2.31917	1.51786	1.52792
mt-Tt	2.7318	4.40423	0	0	0	2.77794	2.37868	0.925981	2.56882
Itprid1	2.72837	7.59155	3.58139	3.35845	2.88351	0.337084	4.63377	2.19301	2.11297
Atp13a4	2.70286	1.12097	1.03959	0.563098	1.22304	1.10538	1.62114	0.963839	1.68196
Hcrtr1	2.70195	1.62175	0.61129	1.34513	0.828513	0.570927	1.645	0.914857	1.79809
Gm24391	2.69163	0	0	0	0	0.912364	0.897209	0.304121	2.95017
Gm9083	2.68177	1.20099	0.729965	1.20814	0.416572	1.36353	1.53757	0.996081	1.54362
Gm23205	2.66549	2.86489	3.86952	0.873314	1.10412	0	3.1333	0.659144	4.75359
Apol9b	2.66354	7.45406	5.3623	2.22285	3.24748	0.357731	5.15997	1.94269	2.6561
Ifit3b	2.65394	5.01642	3.53723	3.5081	3.01369	0.697958	3.73587	2.40658	1.55235
Snora47	2.65262	0	1.44406	0.651821	0	0.674356	1.36556	0.442059	3.08909
mt-Tm	2.65262	0	0	0	1.64818	0	0.884206	0.549393	1.60942
Glipr2	2.6429	4.53649	2.61985	2.48142	1.42155	1.04293	3.26641	1.64863	1.98129
Gm26568	2.64097	4.19609	3.37552	2.99085	1.56959	1.98499	3.40419	2.18181	1.56026
Hpdl	2.63791	2.07191	3.09305	1.54573	1.576	1.49599	2.60096	1.53924	1.68977
Rpl30-ps10	2.63733	1.70077	2.29718	0.518451	0	1.60913	2.21176	0.709192	3.1187
Gls2	2.63429	1.64219	1.92167	0.932138	1.60406	1.17867	2.06605	1.23829	1.66848
Rps13-ps2	2.62627	1.73706	2.85943	1.38998	1.00419	1.2326	2.40759	1.20892	1.99152
Ttyh2	2.61892	2.49915	3.14457	1.87649	1.64245	1.44358	2.75421	1.65417	1.66501
Id4	2.6154	1.96774	1.6309	0.2337	0.797754	0.870408	2.07135	0.633954	3.26734
Gm23369	2.61472	0.936774	0.948955	0	2.16618	0	1.50015	0.722059	2.0776
Gm29773	2.60782	2.07623	1.78774	1.13923	1.02022	1.62059	2.15726	1.26001	1.7121
Itprip	2.59486	5.62776	5.34778	3.23369	2.44723	2.47378	4.52347	2.71823	1.66412
Clmp	2.59137	2.6781	3.06018	2.27278	1.1147	1.8446	2.77655	1.74403	1.59203
Pamr1	2.57321	1.41539	1.54915	1.16047	0.959302	0.230883	1.84592	0.783551	2.35583
Gm44354	2.55987	4.12705	4.8775	3.14515	0	3.25388	3.8548	2.13301	1.80721
Tmod4	2.55838	2.97891	3.88812	4.08631	0.794811	1.355	3.1418	2.07871	1.51142
Castor1	2.55824	2.93709	2.34224	1.37156	1.66179	0.827735	2.61252	1.28703	2.02989
Ccpg1os	2.55055	2.94593	2.48686	2.54438	0.804206	1.81941	2.66111	1.72267	1.54476
Gm4786	2.52298	2.58845	1.62321	1.57809	1.2826	1.2828	2.24488	1.38116	1.62535
Ngef	2.50759	1.98989	3.06193	2.11921	2.09684	0.595782	2.5198	1.60394	1.57101
Mir7051	2.50727	0	2.72987	0	0	0	1.74571	0	#DIV/0!
Gm48145	2.50346	1.49485	1.51429	0.820225	1.38267	0.28286	1.83753	0.828584	2.21768
2610035D17Rik	2.50254	1.43762	0.892581	0.636148	0.428946	0	1.61091	0.355031	4.53739
Gm43108	2.49871	0.671408	2.04042	0	0.776275	1.90569	1.73684	0.893988	1.94281
Gm34150	2.48084	0	0.900364	0.270938	0	0.280305	1.12707	0.183747	6.13378
Gm15428	2.47339	1.77227	0.29922	0.540248	0	1.11785	1.51496	0.5527	2.74102
Gm16494	2.47339	0.379773	1.92356	0	0.43909	1.43724	1.59224	0.625442	2.54578
Gm25555	2.47339	2.65841	2.69298	0	3.07363	0	2.60826	1.02454	2.54578
Mir100hg	2.46231	0.74909	0.533683	0.470496	0.423527	1.03583	1.24836	0.643284	1.94061
Gm2541	2.44556	0.415026	0.980987	0	0.959698	1.0471	1.28052	0.668933	1.91428
Nat8	2.44475	4.46698	3.81526	1.36169	2.02537	2.40318	3.57566	1.93008	1.8526
Kirrel	2.44024	3.80898	3.27105	2.24185	1.63051	1.40907	3.17342	1.76048	1.80259
Gm45607	2.42961	1.88598	1.32266	1.19404	1.17414	1.23532	1.87942	1.20117	1.56465
Gm25379	2.4083	0	0.874037	0	0	0	1.09411	0	#DIV/0!
Gm25361	2.4083	1.29423	2.62211	0	2.99274	0	2.10821	0.997581	2.11332
Gm16153	2.40011	2.8424	2.68579	1.68195	1.24274	2.32766	2.64276	1.75078	1.50948
Il1b	2.39946	7.27265	2.45574	3.91503	1.31197	0.878395	4.04261	2.03513	1.98641
Ccr2	2.39618	4.07413	2.22569	2.15564	1.5982	1.58314	2.89867	1.77899	1.62939
Zfp366	2.39471	3.0054	2.63855	1.05709	0.944435	1.00614	2.67955	1.00256	2.67272
Ager	2.39367	2.06738	2.18734	1.05034	2.12469	1.08665	2.21613	1.42056	1.56004
Gm13414	2.39173	2.16476	2.19291	1.23729	1.25144	1.66409	2.2498	1.38427	1.62526
Slc16a7	2.38857	1.91089	1.87683	1.53477	0.979802	1.52495	2.05876	1.34651	1.52897
Mir142hg	2.38144	4.38786	5.18574	2.34074	1.2683	1.38381	3.98501	1.66428	2.39443
2810405F17Rik	2.37596	2.37758	3.21132	0.966353	2.34168	1.41633	2.65495	1.57479	1.68591
Gm13889	2.36678	14.415	7.51597	3.61873	4.16662	0.802251	8.09925	2.86253	2.8294
Igkv14-100	2.33325	0	0.282267	0	0	0.527258	0.871839	0.175753	4.9606
Nr3c2	2.33241	3.96544	2.73957	2.44539	0.737785	0.948723	3.01247	1.3773	2.18723
Cbx3-ps6	2.32104	3.02924	2.3466	2.11842	0.824089	1.68589	2.56563	1.5428	1.66297
Gm7099	2.31266	4.61623	5.03597	2.11077	1.84751	3.02365	3.98829	2.32731	1.71369
Ighv8-8	2.30066	0.824256	0.55665	0	0	0.519894	1.22719	0.173298	7.08138
Apol6	2.29907	14.4983	9.99061	7.07932	8.925	1.53102	8.92934	5.84511	1.52766
Gm10420	2.28269	0.669124	0.790796	0.611914	0.644695	0.527557	1.24754	0.594722	2.09768
Asb2	2.27367	0.749789	0.843932	1.26978	0.931113	0.262736	1.28913	0.82121	1.56979
Selenok-ps6	2.26363	2.0854	1.05626	0.953547	0.401852	0.328838	1.80176	0.561413	3.20934
Gm9396	2.25964	3.81649	2.81172	1.74509	1.60458	1.64129	2.96261	1.66365	1.78079
Nfkbie	2.25407	5.0392	2.58508	2.45187	1.68065	2.38383	3.29278	2.17212	1.51593
Stambp-ps1	2.25185	2.42031	2.45178	1.32802	1.3432	1.37393	2.37465	1.34838	1.7611
Gm10020	2.24302	1.12505	1.79092	0.734896	0.185824	2.43297	1.71966	1.1179	1.5383
Irs1	2.23184	15.4469	8.12901	6.11874	4.94994	2.85982	8.60259	4.64283	1.85288
Gm16200	2.21185	4.45746	0.903084	2.44581	0.343578	2.24921	2.52413	1.67953	1.50288
Syde1	2.19882	4.27788	3.03042	1.96974	2.5249	1.41516	3.16904	1.96993	1.6087
Gm21370	2.1943	1.66479	0.843218	1.14184	0.641604	0.131257	1.56744	0.638232	2.4559
Rpl31-ps16	2.19053	1.83119	4.50501	0.956929	2.11721	0.990012	2.84224	1.35472	2.09804
Mb21d2	2.18963	2.20257	1.95613	1.54518	0.767464	0.428195	2.11611	0.913612	2.3162
Gm15849	2.18544	0.293616	0.892301	1.07405	0.339475	0.833383	1.12379	0.748968	1.50045
Tlr6	2.18537	0.527831	2.35265	0.217215	1.3426	1.69792	1.68862	1.08591	1.55502
Psd2	2.1803	0.842803	1.22858	0.507562	0.499103	0.52511	1.41723	0.510592	2.77566
Mir3067	2.17894	3.5129	2.37239	0	2.70772	0	2.68807	0.902573	2.97823
Gm11451	2.17894	2.49806	4.2703	1.99892	0.722059	2.65889	2.98243	1.79329	1.66311
Slc7a8	2.17589	1.67047	1.55284	1.02442	0.954329	1.24577	1.79973	1.07484	1.67442
Gm5218	2.16488	1.90377	0.64284	0	1.22284	1.60105	1.57049	0.941298	1.66844
Gm9057	2.16421	2.65841	1.68311	1.21556	1.53681	0.314396	2.16858	1.02226	2.12137
Il3ra	2.15911	2.42008	2.48513	1.7584	1.18822	1.22325	2.35477	1.38996	1.69413
Gm22192	2.1533	3.47157	1.17224	1.05825	0	2.18967	2.2657	1.08264	2.09276
Gm22098	2.1533	2.31438	0	0	1.33793	1.09484	1.48923	0.810923	1.83646
3110009E18Rik	2.14842	1.62045	1.43633	1.4819	1.31148	0.651581	1.73507	1.14832	1.51096
BC016579	2.13621	2.02049	1.72114	1.34381	1.16804	1.25993	1.95928	1.25726	1.55838
Sema6d	2.13209	2.44063	2.48181	1.4397	1.59401	1.28676	2.35151	1.44016	1.63281
Gm20544	2.12209	3.13616	3.89897	0.391093	1.48336	3.91126	3.05241	1.92857	1.58273
Gm38038	2.12005	0	0.384711	0.347302	0	0.718619	0.834919	0.355307	2.34985
Actg-ps1	2.1169	0.96261	1.50701	1.36047	0.607069	0.827946	1.52884	0.931829	1.64069
Gm9703	2.11596	1.42141	0.863933	0.259975	0.986048	0.268963	1.4671	0.504995	2.90517
Mest	2.111	3.9145	2.98037	1.91531	2.19089	1.20307	3.00196	1.76976	1.69625
Gm16380	2.106	2.05777	1.04226	0.752731	0.237917	0.973443	1.73534	0.654697	2.65061
Dpysl2	2.10566	1.93676	3.37278	1.17414	1.58509	1.19415	2.47173	1.31779	1.87566
Cdv3-ps	2.10253	1.42725	1.08436	0.326305	1.10011	0.7877	1.53804	0.738039	2.08396
9530014B07Rik	2.09108	1.18985	0	0.483609	0.152855	1.12574	1.09364	0.587401	1.86183
Rps24-ps2	2.08516	2.98819	2.01803	0.227725	1.43955	1.64918	2.36379	1.10549	2.13824
Arxes1	2.08516	2.05438	1.8919	0.853968	1.07966	1.82588	2.01048	1.25317	1.60432
Spon2	2.0806	1.20156	0.47335	0.30523	0.694617	0.157891	1.25184	0.385913	3.24383
Muc4	2.0783	2.75248	3.13574	2.43298	1.83785	0.981507	2.65551	1.75078	1.51676
Gm8172	2.07435	4.32789	2.78993	1.91896	1.06143	2.85387	3.06406	1.94475	1.57555
Egr2	2.07377	2.74995	1.58345	1.50889	0.702828	1.4789	2.13572	1.23021	1.73607
Adamts3	2.073	1.82956	2.38549	1.90505	1.23568	0.771225	2.09602	1.30398	1.6074
Adgrg5	2.07127	2.88468	1.55638	1.14697	1.05132	0.504316	2.17078	0.900871	2.40964
H2-Q5	2.07074	0.185471	0.751529	0.169613	0.0714797	0.52643	1.00258	0.255841	3.91877
Gm6378	2.07048	0.222537	0	0.610529	0.257295	0.631636	0.76434	0.49982	1.52923
Rnasel	2.06705	3.86573	1.92049	1.78792	1.1131	1.47138	2.61776	1.45746	1.7961
Gm25821	2.06425	0.739558	0	1.35265	0	0	0.934604	0.450884	2.07283
Lama3	2.04408	1.38228	1.82682	1.10503	0.687955	0.536974	1.75106	0.776654	2.25462
Gm6439	2.01716	3.53735	2.65862	1.87833	1.84703	1.40347	2.73771	1.70961	1.60136
Gm11488	2.01482	0.455904	1.61641	0.312693	0.263556	1.72535	1.36238	0.7672	1.77578
Gm48084	2.01354	2.81341	1.86346	1.28643	1.50131	0.307132	2.23014	1.03163	2.16177
Dnaaf1	2.01133	1.67364	2.26054	1.21168	1.69317	1.05564	1.98183	1.32016	1.50121
Ggt5	2.00895	2.77378	2.99493	1.86829	0.864166	1.14716	2.59255	1.2932	2.00475
Gm49933	2.00691	2.15704	1.74807	1.57809	1.49637	0.408163	1.97068	1.16088	1.69758
Gm44359	1.98946	4.98934	1.44406	0	0	2.02307	2.80762	0.674356	4.16341
Smim24	1.98946	3.43985	2.26027	1.87044	0.752429	1.84715	2.5632	1.49001	1.72026
Vpreb1	1.98449	1.39461	0.58172	0.975285	0.569096	0.931387	1.32027	0.825256	1.59983
Lpl	1.96516	17.7891	3.29028	7.32282	4.58023	1.27006	7.68152	4.39104	1.74936
Cachd1	1.96104	2.53256	1.75446	1.38961	1.11457	1.00481	2.08269	1.16967	1.78058
Gm37768	1.96031	2.10695	3.59469	1.9268	1.53855	1.259	2.55398	1.57478	1.6218
Trbj2-7	1.94713	2.09279	0	0	0	0	1.34664	0	#DIV/0!
Gm13071	1.94713	4.18558	2.12001	0.956929	2.11721	0.990012	2.75091	1.35472	2.03062
Gm46610	1.943	2.50602	1.05775	0.190979	0.965811	1.58066	1.83559	0.912482	2.01165
Gm20056	1.93963	0.758083	0.191985	0.173317	0.219122	0.537925	0.963233	0.310121	3.10599
Hsf2bp	1.93791	1.09625	0.610779	0.776955	0.633738	0.985322	1.21498	0.798672	1.52125
Ccl2	1.93002	3.3709	4.20275	1.73895	0.899401	0.735984	3.16789	1.12478	2.81646
Apol7d	1.92572	1.12897	2.00138	1.76375	0.543875	0.40055	1.68536	0.902725	1.86696
Arhgap30	1.91744	1.68305	2.09928	1.29833	1.31052	1.06157	1.89992	1.22348	1.55289
Prrx2	1.91337	2.60825	2.03244	1.78893	1.44982	0.616927	2.18469	1.28523	1.69984
Gm38804	1.90905	1.02593	1.55891	0.586384	0.593086	1.21331	1.49797	0.797594	1.8781
Gm25291	1.90657	2.73226	2.07584	0	0	0.646258	2.23822	0.215419	10.3901
Kcnj16	1.90657	0.599764	0.810083	0.228535	0.4334	1.11125	1.10547	0.591061	1.87032
Gm9826	1.90217	0.378604	1.22729	0.484726	0.875475	0.931327	1.16935	0.763843	1.53088
Pik3r5	1.89626	1.25831	1.04129	1.00486	0.799143	0.804853	1.39862	0.869619	1.60831
Gm15564	1.89496	1.31787	2.91275	0.876505	1.66223	0.680106	2.04186	1.07295	1.90304
Gm41077	1.89424	2.16318	3.73812	2.4437	1.32409	0.722337	2.59851	1.49671	1.73615
Gm16161	1.89342	3.73094	3.77946	0.620354	0.392153	1.6045	3.13461	0.872336	3.59335
Cyp26a1	1.89215	7.29153	4.07003	3.12992	1.14699	0.84473	4.4179	1.70722	2.58778
Mir8116	1.88691	1.01403	5.1361	0	2.34483	1.91879	2.67901	1.42121	1.88503
Gm45344	1.87861	0	0.2922	0.791361	0.333502	0.272906	0.723604	0.465923	1.55306
Ccl12	1.87462	7.50989	4.0821	4.85771	2.11777	1.90628	4.48887	2.96059	1.51621
Gm24045	1.86766	2.00737	0	0	0	0	1.29168	0	#DIV/0!
Gm9008	1.86687	1.7139	2.87953	1.33799	0	2.33345	2.15343	1.22381	1.75961
Hspb2	1.86542	2.00497	2.38945	0.970698	1.3636	0.669504	2.08661	1.00127	2.08397
9430085M18Rik	1.86449	1.58647	0.507506	0.687234	0.675781	0.947991	1.31949	0.770335	1.71288
Llph-ps2	1.86291	2.00226	2.0283	0.457768	1.1575	1.65758	1.96449	1.09095	1.80072
Gm10478	1.84879	0	2.01293	0.681449	0	0.940011	1.28724	0.540487	2.38164
Gm26910	1.83555	1.40919	0.856507	0.77322	0.651715	1.19993	1.36708	0.874955	1.56246
Gm11878	1.83031	0.491806	1.4946	0.674635	0.568621	0.930611	1.27224	0.724622	1.75573
Gm28229	1.82776	2.01017	2.22143	1.54584	1.21489	0.99415	2.01978	1.25163	1.61373
Phyhip	1.82402	0.338011	0.479369	0.0618222	0.351724	0.575636	0.880466	0.329727	2.67028
Loxl2	1.81168	3.23928	3.57636	2.03035	1.47284	1.73898	2.87577	1.74739	1.64575
Gpc6	1.80894	0.704221	0.713378	0.728011	0.67261	0.579369	1.07551	0.659997	1.62957
Fhl1	1.79877	6.85933	9.47039	9.34874	1.46978	0.95216	6.04283	3.92356	1.54014
Mir5618	1.79442	1.92865	0	0	0	0	1.24102	0	#DIV/0!
Gm6195	1.79442	1.10209	0.558209	0.503929	0	0.260675	1.15157	0.254868	4.5183
Gm37070	1.79052	1.71063	1.51626	0.782185	0.988907	0.202307	1.67247	0.6578	2.54252
9430081H08Rik	1.79003	0.961968	0.487238	0.65979	0.556109	0.455067	1.07975	0.556988	1.93854
Igkv10-96	1.78442	1.64392	1.1102	0.250561	2.21746	0.259223	1.51285	0.909083	1.66415
Gm28914	1.78366	1.91709	2.53956	1.21374	0.682005	1.53474	2.0801	1.14349	1.81907
Gm45094	1.77988	0.956511	1.77641	0.583153	0.92159	0.90497	1.50426	0.803238	1.87275
Tnxb	1.77765	2.3336	2.54863	1.86732	1.07923	0.579562	2.21996	1.17537	1.88873
Gm42809	1.76919	0.2593	0.700459	0.158087	0.0999334	0.572432	0.909649	0.276817	3.2861
Mx1	1.76502	4.00202	2.89575	2.09134	2.34359	0.319629	2.8876	1.58485	1.822
Gm23435	1.75991	0.630521	0.63872	0	0	0	1.00972	0	#DIV/0!
Gm46193	1.75991	0.540446	1.09495	0	0.312429	0.511325	1.13177	0.274585	4.12175
Gm14519	1.75991	0.31526	0.31936	0	0.729002	0	0.798177	0.243001	3.28467
Snord13	1.75991	0	0.95808	0	0	1.78964	0.905996	0.596546	1.51874
Gm12928	1.75684	1.20162	0.521677	0.941899	0.396943	0.974462	1.16005	0.771101	1.5044
E130310I04Rik	1.75475	0.4977	0.318424	0.407236	0.484577	0.669148	0.85696	0.52032	1.64698
Arhgap22	1.7472	1.29423	2.03085	0.92829	1.0856	1.15246	1.69076	1.05545	1.60193
Rflna	1.74539	2.23087	1.43811	0.880966	0.879311	0.479696	1.80479	0.746658	2.41716
Ccr1	1.74438	3.36782	3.86884	1.71457	1.32471	2.66077	2.99368	1.90001	1.57561
Rpl7a-ps14	1.73763	1.49409	0.378381	0.113862	0.28791	1.41359	1.20337	0.605119	1.98865
Klk10	1.73299	2.57903	31.3508	2.48955	3.06467	0.542235	11.8876	2.03215	5.84975
Gm7628	1.73014	2.15318	1.93332	1.1188	1.6408	1.11118	1.93888	1.29026	1.50271
Gm27219	1.7267	2.38612	1.47715	1.21228	0.919603	1.12877	1.86332	1.08689	1.71437
Apol9a	1.72177	4.2464	3.46473	1.81323	2.13961	0.453347	3.1443	1.46873	2.14083
Gm43621	1.71987	1.50801	1.1334	0.622808	0.506191	0.506267	1.45376	0.545089	2.66701
Trim30a	1.7141	7.72821	3.61138	2.64756	2.2684	1.38086	4.35123	2.09894	2.07306
Ano4	1.71316	0.785265	0.932627	0.581929	0.563534	0.755761	1.14368	0.633741	1.80465
Emilin2	1.71228	1.64382	3.05889	1.45425	1.01226	1.20024	2.13833	1.22225	1.7495
Tsku	1.71029	1.64473	2.02547	1.59258	1.15589	0.67126	1.7935	1.13991	1.57337
Phf11b	1.70045	2.49226	1.85142	1.21556	2.01707	0.628791	2.01471	1.28714	1.56526
Csf2rb2	1.69902	2.11663	2.29131	1.84078	1.2716	0.942391	2.03565	1.35159	1.50612
Gm15464	1.69866	1.14108	0.462368	0.626111	0.263861	0.863676	1.1007	0.58455	1.88299
Rgl1	1.69595	2.53486	2.6111	1.8493	1.33367	0.983562	2.28064	1.38884	1.64212
Gm4963	1.69473	0.780645	0.527197	0.713899	0.300858	0.246193	1.00086	0.420317	2.3812
Ttc28	1.69432	1.7332	1.22983	1.29284	0.794177	0.672549	1.55245	0.919857	1.68771
Apol10b	1.69254	1.26918	0.342848	0.464265	0.586964	0.520342	1.10152	0.523857	2.10272
Mir205hg	1.68991	2.18891	2.12302	1.10736	1.02309	0.396567	2.00061	0.842337	2.37508
Tmem95	1.68763	2.30856	2.25506	0.829392	0.667284	0.234018	2.08375	0.576898	3.61199
Dapk2	1.68528	2.6932	1.15889	1.0462	1.40536	1.15002	1.84579	1.20053	1.53748
Lats2	1.68038	2.03185	2.37273	1.13552	1.19092	1.34832	2.02832	1.22492	1.65588
Matn4	1.68032	1.02658	1.73321	0.782337	0.989098	0.215836	1.48003	0.662423	2.23427
Gm45494	1.67918	0.541438	1.46261	0.165048	0	0.512263	1.22774	0.22577	5.43801
Ddx60	1.6756	3.91905	2.44396	1.25335	1.2703	0.38579	2.67954	0.969813	2.76294
Art4	1.67251	1.52407	1.62306	1.17934	0.994014	0.295784	1.60655	0.823045	1.95196
Gm5819	1.6677	0.224058	2.49668	0.819602	1.03621	0.211984	1.46281	0.689266	2.12228
Rdh12	1.6656	1.0277	1.74631	0.757932	0.536616	0.439115	1.47987	0.577888	2.56083
Gm19248	1.66391	0	1.81164	0	0	0	1.15852	0	#DIV/0!
Gm22826	1.66391	0	1.20776	0	0	0.564007	0.957225	0.188002	5.09156
Gm22085	1.66391	0.894193	2.71746	0	2.06771	0	1.75852	0.689238	2.5514
Dnmt3bos	1.65696	0.958954	0.555099	0.751682	1.10873	0.129612	1.057	0.663342	1.59345
Gm22378	1.64892	0.886137	2.69298	0	0	0	1.74268	0	#DIV/0!
Rpl35a-ps4	1.64892	0.295379	0.89766	0	1.02454	0	0.947321	0.341514	2.77388
Rpl17-ps9	1.64892	4.43069	1.97485	0.972447	0.819634	2.85052	2.68482	1.54753	1.7349
Gm11539	1.643	2.11909	4.65107	1.61492	1.83756	1.67076	2.80439	1.70775	1.64216
Otor	1.63937	2.90212	0.104995	0.0947854	0	0.392249	1.54883	0.162345	9.54036
Gm49785	1.62935	1.75124	1.47834	1.06767	0.337461	0.552291	1.61964	0.652474	2.48231
Gm5874	1.62133	4.45336	3.92285	1.23949	3.80573	0	3.33251	1.68174	1.98159
Adamts18	1.60948	0.434885	0.195795	0.309324	0.18995	0.438881	0.746718	0.312718	2.38783
Gm26203	1.60553	1.72564	0.874037	0	1.99516	0	1.40173	0.665054	2.1077
Trnp1	1.60456	0.713624	0.30121	0.543841	0.825085	0.112529	0.873132	0.493818	1.76812
Tenm4	1.60209	1.09493	0.578284	0.62903	0.703304	0.42057	1.09177	0.584301	1.8685
2310026L22Rik	1.60152	0.491806	1.4946	0.899513	0.284311	0.697958	1.19598	0.627261	1.90667
Slc35d3	1.60065	2.43098	4.77364	1.16287	1.25399	0.106153	2.93509	0.841005	3.48998
1700027A07Rik	1.59852	3.86573	1.958	0.785601	1.98645	1.62552	2.47408	1.46586	1.6878
2810414N06Rik	1.59042	1.85184	1.29871	0.977024	0.741143	1.07819	1.58032	0.932118	1.69541
Meox2	1.58988	1.08364	1.35105	1.10533	0.8192	0.354894	1.34153	0.759809	1.76561
Chn1os1	1.58281	0.927936	0.626668	1.13146	0.178812	0.146322	1.04581	0.485532	2.15394
Igkv12-41	1.5824	0	2.29718	0	0	0	1.29319	0	#DIV/0!
Plekha4	1.58008	1.3895	0.860181	0.7483	0.678311	0.701135	1.27659	0.709249	1.79991
Gm37068	1.57292	0.153689	0.467064	0.281098	0	0.581632	0.731224	0.287577	2.54271
Gm37563	1.57264	1.62527	0.790273	0.594523	0.676483	1.04563	1.32939	0.772212	1.72154
Col23a1	1.56355	0.480146	0.399534	0.219546	0.594792	0.470497	0.814408	0.428279	1.90159
Gm43604	1.55771	0.558078	1.41334	0.382772	0.322622	1.05601	1.17637	0.587135	2.00358
Galnt9	1.55265	0.359938	10.8723	0.0598478	1.81596	0.588211	4.26162	0.821338	5.18863
Mir7059	1.55111	0	1.68882	0	0	0	1.07997	0	#DIV/0!
Gm4556	1.54674	0.831222	0	0.506768	0.6407	0	0.792653	0.382489	2.07235
Tes3-ps	1.53831	1.47301	1.43126	0.164947	0.556109	1.16611	1.48086	0.629055	2.35411
Gm2926	1.53164	0.823107	0.416905	0.376365	0	0	0.923883	0.125455	7.36425
Gm7889	1.52844	0.821388	0.208017	0.281685	0.23742	0	0.852615	0.173035	4.92741
Mir6406	1.52526	1.63935	1.66067	1.49919	0	0	1.60843	0.49973	3.21859
Gm10709	1.52526	22.5411	19.7205	0.936993	18.0063	0.387755	14.5956	6.4437	2.2651
Ccl5	1.52526	3.79101	2.90617	1.78029	1.54002	0.969386	2.74081	1.4299	1.91679
Scimp	1.52526	0.910752	2.30649	1.08275	1.1583	0.775509	1.58083	1.00552	1.57215
Gm10263	1.52526	5.24593	1.32854	2.69854	0.758162	1.86122	2.69991	1.77264	1.5231
Btbd11	1.52328	2.31369	1.24141	1.01311	0.691436	0.528704	1.69279	0.744415	2.27399
Begain	1.52163	0.82835	0.365771	0.31078	0.3438	0.984667	0.905251	0.546416	1.65671
Gfap	1.51875	0.559666	0.377962	0.511814	0.404425	0.242691	0.818791	0.38631	2.11952
Gm5643	1.51578	0.509116	1.34091	0.279352	0.470908	0.674356	1.12194	0.474872	2.36261
Mir466i	1.51265	5.69032	1.64695	3.717	0	0.7691	2.94997	1.49537	1.97274
Gm35189	1.50786	0.747994	1.38915	0.570034	0	1.06153	1.215	0.543856	2.23405
Gm35101	1.50642	0.404779	1.64017	0	0.936002	0	1.18379	0.312001	3.79419
Cd209a	1.50309	0.869904	1.44771	1.53423	0.215523	0.235151	1.27357	0.661635	1.92488
Mir6960	1.50025	3.22496	0	0	0	0	1.57507	0	#DIV/0!
Gm25363	1.49413	2.00737	1.22008	1.10144	0	1.51936	1.57386	0.873603	1.80157
Gm5620	1.49357	0.875619	0.813088	0.667295	0.337461	0.759401	1.06076	0.588052	1.80385
Gm7019	1.48805	0.799685	1.35014	1.21885	0	0.252198	1.21263	0.49035	2.47298
Gm41325	1.48805	0.399842	0.405042	1.09697	0	0	0.764313	0.365656	2.09025
Gm11951	1.48633	4.10789	0.693552	1.04352	0.263861	0.647757	2.09592	0.651712	3.21603
Ccl7	1.48527	3.80674	5.72216	1.12299	2.83956	0.929449	3.67139	1.63066	2.25147
Chn1	1.48092	1.28264	1.18973	1.24363	0.732552	0.467864	1.31776	0.814683	1.61752
Rsad2	1.47776	3.78923	4.1603	1.72225	2.12495	0.644021	3.14243	1.49707	2.09905
Rin3	1.47281	1.48225	1.53068	0.789624	0.78201	0.830538	1.49525	0.800724	1.86737
4930556I23Rik	1.47078	1.40516	2.31308	0.963764	0.609237	1.16326	1.72967	0.912088	1.89639
Hcar2	1.46993	2.54822	3.09762	2.28374	1.82666	0.5304	2.37193	1.54693	1.53331
Gm42793	1.46191	6.44219	8.19724	1.36508	2.08918	1.04062	5.36711	1.49829	3.58215
Dlx5	1.45583	1.52127	1.54106	0.715477	0.351776	1.27481	1.50605	0.780688	1.92914
Gm36161	1.45551	2.47696	1.45267	0.894148	0.527548	0.431695	1.79505	0.617797	2.90556
Gm27343	1.45262	9.36774	4.74477	2.8556	7.22059	0	5.18838	3.35873	1.54474
Tssk4	1.43909	2.11961	1.39276	0.576275	0.662343	0.975597	1.65048	0.738072	2.23621
Gm23849	1.43741	3.60486	1.04335	0.470949	0	2.43615	2.02854	0.969035	2.09336
Gm46194	1.42993	0.922137	1.2455	0	0.710777	1.16326	1.19919	0.62468	1.91968
Mir7078	1.42993	4.61068	0	0	3.55388	0	2.01354	1.18463	1.69972
Gm16031	1.42993	0.878225	2.89135	2.00784	0.507698	0.830903	1.73317	1.11548	1.55374
Capn6	1.42057	0.870677	0.306782	0.323109	0.846184	0.298464	0.86601	0.489253	1.77007
Gm12263	1.42028	1.32741	1.61361	0.546263	0.997581	1.31868	1.45377	0.954175	1.52358
Gm22728	1.41884	1.52498	0.772405	0	0	0.721404	1.23874	0.240468	5.15138
Gm23995	1.41884	0	0.772405	0	0.881583	0	0.730416	0.293861	2.48558
Gm13032	1.41778	0.688185	1.44406	0.85411	0.625171	0.418566	1.18334	0.632616	1.87055
AL928857.1	1.41373	1.21559	0.820929	0.555827	0.468483	0.958405	1.15008	0.660905	1.74016
H2-Ea-ps	1.41336	4.65222	2.40445	1.82334	0.548862	0.449137	2.82334	0.940445	3.00213
Krt80	1.40286	0.50773	0.903979	0.562811	0.62261	0.480372	0.938191	0.555265	1.68963
Procr	1.39684	1.30761	1.71709	1.28439	0.447954	0.778946	1.47384	0.837095	1.76067
Serpinb1a	1.39081	1.40943	2.89878	1.75762	0.54319	0.727356	1.89968	1.00939	1.882
Msx1	1.38883	2.28673	0.965195	1.59746	0.697695	0.480781	1.54692	0.925311	1.67178
Gm16499	1.38723	0.994004	1.32732	0.991654	0.835824	0.427474	1.23618	0.751651	1.64463
Gm44408	1.3866	5.96129	4.5291	1.3629	0	0	3.959	0.4543	8.7145
Gm36964	1.3866	0	2.01293	0.908599	0	0	1.13318	0.302866	3.74151
Gm7324	1.3866	1.7307	0.6331	0.967218	0.555837	0.545813	1.25013	0.689623	1.81277
Zeb1	1.38173	1.14975	1.19382	0.876206	0.84191	0.725199	1.24177	0.814438	1.52469
Gm4815	1.38102	2.77074	2.90701	1.99087	0.915286	1.77883	2.35292	1.56166	1.50668
Gm25604	1.37617	1.47912	0	0	0	0.699708	0.951762	0.233236	4.08069
Rps12l1	1.37617	0.986078	0.9989	0.901768	0.285023	0.932943	1.12038	0.706578	1.58565
Btla	1.37435	2.14333	0.762852	0.397311	0.368365	1.47977	1.42684	0.748482	1.90631
Mx2	1.36741	4.81736	4.05288	1.59294	2.83209	0.437753	3.41255	1.62093	2.10531
Epgn	1.36741	0.816502	0.771978	0.348456	0.566419	0.772505	0.985297	0.56246	1.75176
Gm2237	1.3574	1.41188	0.238374	0.946856	0.163241	0.756956	1.00255	0.622351	1.61091
Gm37118	1.35244	1.45361	0.245419	0.221555	0	0.229215	1.01716	0.150257	6.76948
Gm15749	1.34581	1.60721	0.488433	0.440938	0.743296	0.608243	1.14715	0.597492	1.91995
Gm29157	1.34581	0.803605	0.325622	0.146979	1.11494	0.304121	0.825013	0.522015	1.58044
1700120K04Rik	1.34088	1.62134	1.27744	1.15322	0.416572	0.852208	1.41322	0.807334	1.75048
Gas7	1.33941	1.99463	1.98543	1.39582	0.882361	0.59076	1.77315	0.956315	1.85415
Gm22781	1.33599	1.43593	0	0	0	0.679278	0.923973	0.226426	4.08069
Snora21	1.33599	0.717965	1.4546	0	0.830104	0.679278	1.16952	0.503127	2.3245
Gm31793	1.32311	0.711045	0.240097	0.65025	0	0.448487	0.758085	0.366246	2.06988
Gm12216	1.31378	1.63502	1.88214	1.12142	0.902232	0.87893	1.61031	0.967527	1.66436
Gm20689	1.31205	0.705099	1.42853	0	0.815228	0.667105	1.14856	0.494111	2.3245
Adgrb2	1.312	0.561025	0.3072	0.374393	0.245435	0.516448	0.72674	0.378759	1.91874
6330562C20Rik	1.3097	1.05576	1.42598	1.1264	0.406885	0.499433	1.26381	0.677574	1.8652
Mir6991	1.30736	2.81032	0	0	0	0	1.37256	0	#DIV/0!
Igkv4-57	1.29993	0.838306	0.283069	0	0	1.05751	0.807103	0.352504	2.28963
Gm16581	1.29285	1.78658	2.21199	1.45229	0.459028	0.657344	1.76381	0.856221	2.05999
Gm11362	1.29198	0.462876	1.64113	0	0.267586	0.656902	1.132	0.308163	3.67337
1700016K19Rik	1.29175	0.854386	0.757309	0.293001	0.246958	0.909392	0.967814	0.483117	2.00327
Mir6907	1.28895	5.54148	0	2.53384	1.60175	0	2.27681	1.37853	1.65162
Gm13292	1.28121	0.78689	0.896762	0.629659	0	1.02367	0.988289	0.55111	1.79327
Ccn3	1.27592	0.959956	3.57719	0.971938	1.10989	0.454115	1.93769	0.845315	2.29227
Gm4995	1.27105	1.36613	0.922595	0.624662	0.263251	0.215419	1.18659	0.367777	3.22638
Gm6829	1.27105	0.546451	1.38389	0	1.8954	0	1.06713	0.631801	1.68903
Gm37660	1.26811	1.59014	0.172587	0.31161	0.722267	0.644765	1.01028	0.559547	1.80553
Nfam1	1.26307	1.28351	1.12517	1.09477	0.5993	0.735615	1.22392	0.809893	1.51121
C130021I20Rik	1.25999	3.30247	0.842369	0.651821	1.84046	0.359656	1.80161	0.950648	1.89514
Gm7517	1.25888	0.882427	0.774715	0.430389	0.476118	0.946195	0.972008	0.617568	1.57393
Ifi203	1.2555	3.24155	1.18867	1.52915	0.71226	0.985288	1.89524	1.07556	1.76209
Mir1943	1.25363	1.34741	2.72987	0	0	0	1.77697	0	#DIV/0!
Cst6	1.25302	0.408836	0.63341	0.373881	0.583914	0.20478	0.765089	0.387525	1.9743
Igkv4-59	1.24341	1.06914	0.541523	1.22216	0	0.252883	0.951361	0.491683	1.93491
A530001N23Rik	1.24335	0.907717	1.73687	0.415053	0.408136	1.35978	1.29598	0.727655	1.78104
Padi1	1.24328	0.340622	0.955527	0.33546	0.515001	0.421427	0.846477	0.423963	1.99658
Plxnc1	1.23862	0.836465	0.835408	0.678756	0.395018	0.468148	0.970164	0.513974	1.88757
Omp	1.23785	0.550529	1.39422	0.503459	1.21999	0.303838	1.06087	0.675762	1.56988
A430018G15Rik	1.22875	1.43551	1.39601	1.36529	0.663889	0.434611	1.35342	0.821262	1.64798
Snora62	1.22839	1.32029	2.67491	0.6037	0.76325	0.624571	1.7412	0.66384	2.62291
Eci3	1.22623	4.3007	3.51341	2.91803	2.08521	0.525027	3.01345	1.84276	1.63529
Slc16a3	1.2046	0.702845	1.27408	0.964127	0.363541	0.419982	1.06051	0.58255	1.82046
Gm23222	1.20415	0	1.31106	1.18357	0	0	0.838402	0.394523	2.1251
Gm26464	1.2002	0	1.30676	0.589845	0	0.610237	0.835653	0.400027	2.08899
Gm16793	1.19841	0.526935	0.593097	0.588967	0.406158	0.387755	0.772816	0.46096	1.67654
Mndal	1.19778	3.39649	0.0832417	1.3777	0.0633385	0.725623	1.55917	0.722221	2.15886
Gm5551	1.19368	0.142553	1.01084	0.130364	0.329636	0.539485	0.782358	0.333161	2.34828
Gm44267	1.18851	1.02193	2.58806	0.700919	0.295388	1.93374	1.5995	0.976681	1.63769
Colgalt2	1.18571	0.579277	0.845006	0.402609	0.616174	0.460373	0.869998	0.493052	1.76452
Sncg	1.18154	16.509	2.92372	9.07959	2.66958	1.09227	6.87141	4.28048	1.60529
Gm48283	1.17964	1.735	1.21677	0.549228	0.848688	0.947026	1.37714	0.781647	1.76184
Gm27457	1.17327	1.26104	0	1.15322	0	0	0.811438	0.384407	2.11088
Upp1	1.16669	2.25714	2.84541	1.78893	1.04387	0.711839	2.08975	1.18155	1.76865
Itgam	1.1658	1.21385	1.22964	0.895216	0.633814	0.759456	1.2031	0.762828	1.57715
Lrrc46	1.16449	0.809861	0.671229	0.538631	0.0851229	0.626909	0.88186	0.416887	2.11534
Sdsl	1.16152	2.16828	2.12992	1.38202	0.379841	1.2433	1.81991	1.00172	1.81678
Zbtb7c	1.16038	2.9101	3.13745	1.42569	1.22568	0.353994	2.40264	1.00179	2.39835
Gm29183	1.15842	2.49016	1.76578	1.48021	1.29559	0.824592	1.80479	1.20013	1.50382
Ifi204	1.15647	4.61284	0.895391	1.76821	1.1497	0.810136	2.22157	1.24268	1.78772
Gm20735	1.15608	1.49107	1.46012	0.727247	0.689586	0.65834	1.36909	0.691724	1.97924
Gm8557	1.15598	1.03538	0.209769	0	0.478839	0.783672	0.800378	0.420837	1.90187
Gm45016	1.1555	1.73871	0.503234	0.4543	0.861547	0.940011	1.13248	0.751953	1.50605
Gm47079	1.15543	1.60878	0.9721	0.696897	0.65265	0.854507	1.24544	0.734684	1.6952
Rpl13-ps6	1.15114	1.23725	1.56667	0.99003	1.07287	0.292645	1.31835	0.785182	1.67904
Aoc3	1.14864	4.06557	1.35844	1.421	1.45201	0.402775	2.19088	1.09193	2.00644
Fam71e1	1.14713	1.55259	0.370066	0.835203	0.844748	0.302427	1.02326	0.660793	1.54854
Gm6344	1.13684	74.331	76.5353	0.372469	77.6998	0	50.6677	26.0241	1.94695
Tnfsf9	1.13507	0.914988	1.00413	0.836756	0.52895	0.288562	1.01806	0.551423	1.84625
Crispld1	1.13507	1.21998	0.441374	0.71722	0.428198	0.680181	0.932144	0.608533	1.53179
Rgs16	1.13465	2.60727	1.83178	0.999886	1.06966	0.557014	1.8579	0.87552	2.12205
Ifi202b	1.13248	5.21657	6.63486	1.80221	3.21671	1.48064	4.32797	2.16652	1.99766
Gm49442	1.12827	1.68427	1.50143	0.616105	1.24629	0.637405	1.43799	0.833268	1.72572
Gm11893	1.11831	0.200328	1.01467	0.3664	0.231618	0.758135	0.777769	0.452051	1.72053
Gm23706	1.11604	0	2.43025	0	0	0	1.1821	0	#DIV/0!
Gm5741	1.11604	4.49823	2.73403	1.91969	0	0.851169	2.78277	0.92362	3.01289
Gm27651	1.11604	2.7989	0.810083	2.19393	0	0	1.57501	0.731311	2.15367
Mir7578	1.11604	0	1.21513	0	0	1.13489	0.777055	0.378297	2.05409
Creb5	1.11555	1.02996	1.1668	0.945494	0.59087	0.472354	1.1041	0.669572	1.64897
Zfp334	1.11536	1.54645	1.31154	1.11822	0.637577	0.62381	1.32445	0.793204	1.66974
Gm10532	1.11362	0.897691	1.51561	0.86003	0.64251	0.6471	1.17564	0.716547	1.6407
AV099323	1.09302	0.64079	0.865496	0.586002	0.246958	0.707305	0.866434	0.513422	1.68757
Gm16089	1.08947	0.878225	0.889645	0.535424	0.338465	0.553935	0.952446	0.475942	2.00118
Klk6	1.08875	0.195032	2.30496	0.178357	0.450988	0.430554	1.19625	0.3533	3.38593
Gm3948	1.08688	2.10273	0.236675	0	0	0	1.1421	0	#DIV/0!
Gm10044	1.08262	2.50903	2.39431	1.59618	1.30331	0.825681	1.99532	1.24172	1.6069
Shox2	1.07795	0.8021	0.872718	0.624851	0.480864	0.646453	0.91759	0.584056	1.57107
Gm5492	1.07665	0.964326	1.17224	0.176375	0.445977	0	1.07107	0.207451	5.16301
Ssc5d	1.07665	1.13576	1.36761	0.627112	0.222989	0.223022	1.19334	0.357708	3.33608
Gm8113	1.07625	1.08447	0.073238	0.528931	0	0.64982	0.744654	0.392917	1.89519
Gm33682	1.07244	1.15267	2.72454	0.702745	0	0.72704	1.64988	0.476595	3.46182
Mir103-2	1.06413	2.28747	0	0	0	0	1.1172	0	#DIV/0!
Gm25970	1.06413	0	5.79304	2.09189	1.32238	1.08211	2.28572	1.49879	1.52505
Gm6104	1.06237	0.978719	1.65241	0.298346	0.565792	1.38897	1.23116	0.751037	1.63929
Ch25h	1.05569	1.20558	1.65229	0.453972	0.081993	0.738048	1.30452	0.424671	3.07184
Plp1	1.05512	0.885978	0.538499	0.631976	0.348282	0.502942	0.826533	0.4944	1.67179
Cntfr	1.05266	1.27283	2.18478	1.48733	0.5723	0.769376	1.50342	0.943003	1.59429
Clec4b1	1.05056	0.878225	0.254184	0.114734	0.725282	0.237401	0.727656	0.359139	2.02611
Myb	1.04495	2.1031	0.61348	0.825703	0.78931	0.875085	1.25384	0.830033	1.5106
Gm43965	1.0439	0.249331	1.01029	0.228013	0.288274	0.589741	0.767842	0.368676	2.0827
Gm7432	1.04113	0.559506	0.453426	0.511668	0.258758	0.423486	0.684687	0.397971	1.72045
Mir709	1.03995	2.23548	1.13228	0	0	0	1.46924	0	#DIV/0!
Gm16306	1.03995	1.11774	1.13228	1.53326	0.646161	0	1.09665	0.726474	1.50956
Gsg1l	1.02643	5.46591	2.69229	2.68272	1.91328	0.0711658	3.06154	1.55572	1.96792
Gm6750	1.02443	2.56914	0.371792	0.335639	0.848688	0.347243	1.32178	0.510524	2.58908
Serpina3h	1.02109	1.44044	1.94556	0.627276	0	1.10323	1.46903	0.576837	2.5467
Gm38033	1.02062	1.82828	3.33369	0	1.69107	1.03786	2.06086	0.909641	2.26558
Exoc3l4	1.02044	1.149	0.952314	0.716426	0.462948	0.527072	1.04058	0.568815	1.82939
Fgr	1.01868	1.12035	0.825392	0.65199	0.44159	0.746802	0.988139	0.613461	1.61076
Gm50340	1.01684	0.136613	0.968725	0.249865	0.473851	0.646258	0.707391	0.456658	1.54906
Agpat4	1.01646	1.38383	1.36494	0.932483	0.715776	0.48236	1.25508	0.710207	1.7672
Arhgef15	1.00225	1.28964	1.27567	0.749247	0.596425	0.459348	1.18918	0.601674	1.97646
Cdc42ep2	0.99269	1.1823	0.876344	0.791129	0.700149	0.491088	1.01711	0.660788	1.53924
Rspo1	0.991652	3.1975	0.719796	0.464145	0.117362	0.240096	1.63632	0.273868	5.97484
Il27	0.985963	1.15606	1.56145	0.70481	0.445541	0.182294	1.23449	0.444215	2.77904
Pid1	0.985481	0.806437	0.621837	0.352232	0.556653	0.558002	0.804585	0.488963	1.64549
Pilrb1	0.982024	0.452351	0.661892	0.275783	0.290558	0.380424	0.698756	0.315588	2.21414
H60b	0.980791	1.05416	1.39644	0.741561	0.375018	1.07408	1.1438	0.730219	1.56638
Gm15186	0.975296	0.873546	0.707924	0.798857	0.605991	0.165295	0.852255	0.523381	1.62837
Gm10800	0.970617	2.08645	0.754851	0.545159	0.344619	1.12801	1.27064	0.672597	1.88915
1200007C13Rik	0.969205	0.681117	0.771147	0.512961	0.231618	0.644415	0.807156	0.462998	1.74333
Gm30124	0.967235	1.2795	1.05311	0.511918	0.184917	0.756594	1.09995	0.484477	2.27038
Cacna1g	0.96598	1.35845	1.28765	1.11807	0.325343	0.743608	1.20402	0.729007	1.6516
Gm26577	0.96376	2.70223	0.456228	1.02966	0.416572	0.809598	1.37407	0.751944	1.82736
Gm24561	0.963319	4.14153	0	1.89371	0	0	1.70162	0.631237	2.69568
Etaa1os	0.962194	1.26399	0.814815	0.420333	0.398566	0.761014	1.01367	0.526638	1.92479
Gm12811	0.96043	1.62215	0.896314	0.674298	0.682005	0.697609	1.15963	0.684637	1.69379
Gm5628	0.959646	1.31273	1.51978	1.029	0.975709	0.443571	1.26405	0.816091	1.54891
Btk	0.959036	1.24943	0.885973	0.599866	0.830631	0.265973	1.03148	0.56549	1.82404
Gm6978	0.956606	0.456963	1.15726	0.208946	0.792504	0.540425	0.856944	0.513958	1.66734
Aldh1b1	0.955773	0.984468	0.650393	0.156573	0.494884	0.526455	0.863545	0.392637	2.19935
Gm29292	0.955773	0.128409	0.910551	0.23486	0.29693	0.607448	0.664911	0.379746	1.75094
Gm22355	0.953284	2.04919	1.03792	0	0	0	1.3468	0	#DIV/0!
Ahi1	0.948951	1.06185	1.13228	0.651636	0.743085	0.60807	1.04769	0.667597	1.56935
Dok2	0.946058	2.03366	1.23606	1.05387	0.979706	0.60929	1.40526	0.880957	1.59515
Gm16244	0.943862	0.380426	0.685107	0.695799	0.146615	0.439911	0.669798	0.427441	1.56699
Depp1	0.943457	2.82481	3.00828	1.25852	0.669951	1.98731	2.25885	1.30526	1.73057
Aim2	0.941031	1.23619	0.683052	0.770791	0.552217	0.531626	0.953424	0.618211	1.54223
Gm13596	0.940226	3.36854	0.682468	1.23221	0.778933	0	1.66374	0.670381	2.48179
Gm12743	0.939887	0.611435	0.403947	0.364667	0.276627	0.45273	0.651756	0.364675	1.78723
Chst15	0.934936	1.25245	0.929425	0.732503	0.505142	0.799163	1.03894	0.678936	1.53025
Ly6g5b	0.93383	0.752765	0.677825	0.382446	0.580226	0.316534	0.78814	0.426402	1.84835
Gm12279	0.93383	2.00737	0.338912	0.305957	0.386817	1.26614	1.09337	0.652971	1.67446
Zeb2	0.933136	1.09545	0.956799	0.770261	0.557279	0.483662	0.995127	0.603734	1.64829
Gm16599	0.929089	0.582512	0.758682	0.684908	0.28864	0.236196	0.756761	0.403248	1.87666
Rasl11a	0.914391	0.573296	0.663715	0.674073	0.378765	0.232459	0.717134	0.428432	1.67386
Gm8615	0.913492	3.65954	6.1484	0.326502	2.88955	3.04011	3.57381	2.08539	1.71374
Gm50232	0.912546	0.98081	1.41938	0.512543	0.729002	0.596546	1.10424	0.612697	1.80227
Selp	0.912457	0.86927	1.35473	0.896863	0.386554	0.379583	1.04549	0.554334	1.88602
Vegfd	0.912113	1.63391	1.24137	0.747104	0.61396	0.811579	1.26246	0.724214	1.74322
Pou2f2	0.910379	0.381846	0.809887	0.392848	0.303522	0.38385	0.700704	0.360074	1.946
Krt6a	0.90834	0.0406788	1.68952	0.595211	0.141097	0.0769736	0.879512	0.271094	3.24431
Foxs1	0.907474	1.57558	0.684029	0.823353	0.69397	0.212954	1.05569	0.576759	1.83039
Adamts9	0.906152	0.581748	0.476748	0.520053	0.355199	0.395794	0.654883	0.423682	1.54569
Herc6	0.906092	2.58288	1.51198	1.21006	1.02807	0.671017	1.66698	0.969718	1.71904
Gm47535	0.901925	1.42178	0.458267	0.295504	0.373601	0.30572	0.927323	0.324942	2.85382
Gm13770	0.900151	0.322496	1.96014	0	0.372866	0.610237	1.06093	0.327701	3.23749
Gm28513	0.895745	1.60459	1.13782	0	1.29865	0.60725	1.21272	0.635299	1.90889
Bace2	0.893455	2.46932	1.98346	1.1291	0.90841	0.50737	1.78208	0.848292	2.10078
Bmp6	0.891688	0.756625	0.536525	0.20758	0.554041	0.381789	0.728279	0.381137	1.91081
Gm17377	0.888498	0.954964	0.967381	0	1.65618	0	0.936948	0.552059	1.69719
Lrrc17	0.887759	2.34453	2.73403	1.8449	0.788001	0.980134	1.98877	1.20434	1.65133
Prr22	0.887591	0.552309	0.559491	0.413253	0.52247	0.332531	0.666464	0.422751	1.57649
Nxpe5	0.879758	0.85761	1.15835	0.241318	0.228821	0.332881	0.965239	0.267674	3.60603
AA414768	0.873654	1.17376	0.871951	0.787163	0.271418	0.296137	0.973123	0.451573	2.15496
Dennd2a	0.860844	0.598685	0.441069	0.435509	0.28317	0.463439	0.633533	0.394039	1.60779
Gm20712	0.859299	0.98955	0.868762	0.482636	0.457643	0.561737	0.90587	0.500672	1.80931
Gm49463	0.855979	0.640008	0.850934	0.585287	0.739971	0.15138	0.782307	0.492213	1.58937
Gm22148	0.855283	2.75779	0	0	0	0.86973	1.20436	0.28991	4.15425
Gm36956	0.855283	0.919264	2.79365	0.840666	0.531422	1.30459	1.52273	0.892228	1.70666
Trbc1	0.855283	0.919264	1.7294	0.960762	0.759174	0.372741	1.16798	0.697559	1.67439
Gbp4	0.854827	1.66692	0.757872	0.660171	0.834646	0.596068	1.09321	0.696962	1.56853
Il2rb	0.853887	1.42253	0.581061	0.755364	0.371388	0.325616	0.952493	0.484123	1.96746
Gm20667	0.853511	0.611572	0.619525	0.279641	0.353547	0.578618	0.694869	0.403936	1.72025
Ifi209	0.851425	1.22016	0.533737	0.684715	0.512994	0.314839	0.86844	0.504183	1.72247
Gm13293	0.849987	1.15719	0.802058	0.389882	0.422505	0.979591	0.936412	0.597326	1.56767
Ndp	0.849549	2.68857	0.256937	1.06698	1.05572	0.383955	1.26502	0.835552	1.51399
Bcl2a1d	0.848346	1.93759	2.30916	0.312693	1.186	0.431338	1.69837	0.643344	2.6399
n-R5s39	0.847364	5.46451	3.69038	1.66577	2.106	2.58503	3.33409	2.11893	1.57347
Mmp25	0.845606	0.612091	0.751577	0.339247	0.343124	0.350975	0.736425	0.344449	2.13798
Them5	0.831957	1.72452	7.44067	1.92753	1.99387	0.362576	3.33238	1.42799	2.33362
BC023105	0.827852	2.18401	1.8027	0.813704	1.02876	0.612244	1.60485	0.818235	1.96136
Gm44136	0.827444	1.42295	0.630635	0.731973	0.20565	0.42071	0.960342	0.452778	2.121
C1s2	0.825082	1.29325	1.16035	0.608236	0.512656	0.908936	1.09289	0.676609	1.61525
Rpl35a-ps5	0.824462	0.295379	1.4961	0.270124	0	0.558926	0.87198	0.27635	3.15535
Kcnk13	0.823402	0.568927	0.800452	0.606998	0.182719	0.657887	0.730927	0.482535	1.51477
Gm21188	0.820675	0.774498	0.893537	0.62958	0.472607	0.48851	0.82957	0.530233	1.56454
Cd4	0.817101	0.951411	0.790796	0.490806	0.338465	0.461613	0.853103	0.430294	1.9826
Pth1r	0.813469	1.64776	0.953821	1.10709	0.388801	0.477236	1.13835	0.65771	1.73078
Nod2	0.803086	0.725841	0.814769	0.627901	0.453627	0.445446	0.781232	0.508991	1.53486
Lrrc4	0.80156	0.738448	1.17195	0.562758	0.369974	0.186309	0.903984	0.373014	2.42346
Clec4d	0.80126	0.922713	1.37091	0.506293	0.142244	0.349197	1.03163	0.332578	3.10191
Scd3	0.798698	2.07688	2.04779	0.481158	0.672356	0.995586	1.64112	0.716367	2.2909
Gm5481	0.795785	1.14042	0.866437	0.260728	0.329636	0	0.934214	0.196788	4.74731
Gm10425	0.788925	1.16957	0.651631	0.721964	0.405675	0.387294	0.870044	0.504977	1.72294
Gm8712	0.783298	0.561262	0.710701	0.256637	0.648926	0.398264	0.685087	0.434609	1.57633
Kif5c	0.781635	1.66644	1.46489	1.14612	0.812089	0.456054	1.30432	0.804753	1.62077
Gm44982	0.7772	1.87951	2.32706	0.763918	0.482906	0.592746	1.66126	0.61319	2.7092
Plekhd1os	0.775553	1.04196	1.16106	0.476437	0.602353	0.887235	0.992859	0.655342	1.51503
Slc13a3	0.772133	1.09395	1.12728	0.84518	0.523371	0.321208	0.997789	0.563253	1.77147
A930012O16Rik	0.77203	0.702124	0.581935	0.58372	0.368995	0.36234	0.685363	0.438352	1.5635
Gm8290	0.767424	1.23725	0.208889	0.188577	0.238416	0.780387	0.737854	0.40246	1.83336
Gm8991	0.766175	0.640492	0.741509	0.0836756	0.52895	0.605979	0.716058	0.406202	1.76282
Lipc	0.766175	0.869239	0.417099	0.460216	0.581845	0.30299	0.684171	0.44835	1.52597
Enkur	0.762139	0.945175	0.765973	0.633866	0.437121	0.298082	0.824429	0.456356	1.80655
Gm4951	0.761186	3.79314	1.77055	2.72064	0.644939	0.246286	2.10829	1.20396	1.75113
H2-M9	0.761042	0.954302	1.03576	0.374018	0.315244	0.128983	0.917035	0.272748	3.3622
Gjb4	0.759463	0.544184	2.20504	0.435449	0.235942	0.643576	1.16956	0.438322	2.66827
Gm26673	0.758788	2.21364	1.18022	0.426183	0.471466	0.220459	1.38422	0.372703	3.714
Gm6473	0.756325	0.894193	0.576431	0.22302	0.751896	0.30764	0.742316	0.427519	1.73634
Rtn4r	0.755544	0.862818	0.719796	0.185658	0.293406	0.240096	0.779386	0.23972	3.25123
Areg	0.753212	22.6676	0.820085	1.55471	1.5912	1.30209	8.0803	1.48267	5.44984
Ocstamp	0.750741	1.23725	1.08986	0.737911	0.559758	0.534395	1.02595	0.610688	1.67999
Igkv6-32	0.750125	1.07499	0.272241	0.245769	0	0.762796	0.699118	0.336188	2.07954
Abcg3	0.74759	1.05288	0.505218	0.380076	0.416455	0.445645	0.768563	0.414059	1.85617
Gm12933	0.734641	0.789597	1.0284	0.515776	0.391253	0.426886	0.850879	0.444638	1.91364
Uba52-ps	0.724396	1.03811	1.05161	0.237339	0	0.982175	0.93804	0.406505	2.30758
Mir8099-2	0.720593	0.774498	6.27655	0	0	0.732765	2.59055	0.244255	10.6059
Klk14	0.720026	1.23822	3.2926	1.20313	1.16319	0.366094	1.75028	0.910803	1.92169
Ccnb2-ps	0.717454	0.813965	1.12833	0.626838	0.396252	0.689041	0.886583	0.57071	1.55347
4930533K18Rik	0.716436	1.37795	0.780043	0.852443	0.374864	0.421785	0.958143	0.549697	1.74304
Pcdhb4	0.71381	0.899484	0.401991	0.677417	0.2447	0.350418	0.671762	0.424178	1.58368
Antxrl	0.713696	2.30126	4.30915	0.318863	0.806269	1.02265	2.44137	0.715927	3.41008
Gm28455	0.709421	2.05872	0.154481	0.139459	0.0881583	0.649264	0.974209	0.292294	3.33298
Gm49134	0.709421	1.52498	0	0.697297	0	0.721404	0.7448	0.4729	1.57496
Gm11605	0.708323	0.76131	0.616968	0.696218	0.528131	0	0.695533	0.408116	1.70425
Gm39307	0.706	0.56911	0.960851	0.260226	0.109667	0.987148	0.745321	0.452347	1.64768
Tshz3	0.70448	1.1538	0.2922	0.511087	0.333502	0.528756	0.716826	0.457782	1.56587
Xcl1	0.699926	2.44493	0.57155	0.343982	0.869784	1.24556	1.2388	0.819775	1.51115
Glud-ps	0.696464	0.898276	1.51659	0.136912	0.519289	0.283291	1.03711	0.313164	3.31172
Vgll3	0.69564	1.21844	1.5148	0.544469	0.73639	0.851488	1.14296	0.710782	1.60803
Gm13218	0.690682	0.742349	1.88001	0.339439	0.429148	1.05352	1.10435	0.60737	1.81824
Dcstamp	0.687052	0.14769	1.72052	0	0.0426893	0.454127	0.851752	0.165605	5.14326
Tgtp2	0.685275	1.57351	0.4748	0.367398	0.348372	0.158375	0.911196	0.291382	3.12715
Nsg1	0.683162	1.04021	0.867785	0.475637	0.35373	0.347351	0.86372	0.392239	2.20202
Des	0.682586	3.19661	9.52873	7.76351	0.0908825	0.0495797	4.46931	2.63466	1.69635
4833427F10Rik	0.682487	1.13366	1.82392	0.853775	0.154202	0.757107	1.21336	0.588362	2.06226
Axin2	0.681462	0.982541	0.687673	0.571794	0.475056	0.473249	0.783892	0.5067	1.54705
Gm9670	0.677891	0	1.66067	0.49973	0.421201	0.172335	0.779521	0.364422	2.13906
Gm14198	0.675746	1.66011	0.525529	1.23351	0.359887	0.0981657	0.953793	0.563854	1.69156
Syt15	0.673428	1.50475	1.27348	0.97546	0.726743	0.432507	1.15055	0.71157	1.61692
Gm47177	0.672907	0.361622	2.19795	0	1.25431	0.342136	1.07749	0.532149	2.02479
Atp1b2	0.672083	0.337101	1.02445	0.484438	0.473271	0.0911247	0.677879	0.349611	1.93895
Gm15908	0.671056	0.631099	1.5526	0.57714	0.521193	0.682391	0.951584	0.593574	1.60314
Medag	0.670865	1.19346	1.25936	0.636662	0.287473	0.893914	1.04123	0.606016	1.71815
Gm22486	0.667995	1.43593	2.1819	0	0.830104	0	1.42861	0.276701	5.163
Gm45734	0.667995	0.957287	0.727301	0	0.276701	0.905704	0.784194	0.394135	1.98966
Gm44486	0.663154	0	1.44406	0	0	1.34871	0.702405	0.449571	1.56239
Gm20539	0.661238	1.49248	0.791939	0.51995	0.410854	0.806888	0.981884	0.57923	1.69515
Socs1	0.660874	1.69122	1.74747	0.64958	0.391074	0.73604	1.36652	0.592231	2.30741
Rbpms2	0.657333	0.902757	0.755453	0.358944	0.544569	0.6313	0.771847	0.511605	1.50868
Adrb3	0.650583	4.39945	1.09203	2.53121	0.808466	0.192958	2.04735	1.17755	1.73866
Gm8990	0.649883	0.761998	0.771907	0.348423	0.220254	0.300391	0.727929	0.289689	2.51279
Gm23100	0.649045	0.697597	4.24001	1.27591	0	0.660008	1.86222	0.645304	2.8858
Gm17936	0.648388	0.896003	0.705953	0.182088	0.230211	0.470957	0.750115	0.294419	2.54778
Map1b	0.641058	2.39603	3.26349	2.00384	1.29901	0.346498	2.10019	1.21645	1.7265
Gm45437	0.640607	1.18033	1.89317	0.719611	1.02352	0.651428	1.23804	0.798186	1.55106
Gm25776	0.639967	2.06352	0.696785	0.62903	0	0	1.13342	0.209677	5.40558
Gm50313	0.63114	1.01753	1.03076	0.310177	0	0.3209	0.893144	0.210359	4.24581
Wdfy4	0.624441	0.727083	0.660995	0.340983	0.377213	0.546796	0.67084	0.421664	1.59093
Agtr1a	0.624117	6.03725	0.572234	1.19462	1.30624	0.267225	2.4112	0.922692	2.61322
Uchl1	0.616831	0.662974	0.610541	0.0551172	0.487788	0.62725	0.630115	0.390052	1.61547
Flnc	0.613217	0.795092	1.52608	0.899322	0.387064	0.207858	0.978129	0.498081	1.96379
Gm43097	0.606062	2.6056	2.63948	0	0.753141	0	1.95038	0.251047	7.76898
Ceacam20	0.602074	1.46452	0.966041	0.685225	0.551295	0.676691	1.01088	0.637737	1.5851
Gm49594	0.595221	0.639748	1.62017	0.438787	0	0.907913	0.951712	0.4489	2.1201
Gfra2	0.594759	0.778218	0.872803	0.737098	0.578422	0.157775	0.748593	0.491098	1.52432
D330050G23Rik	0.590167	0.845754	0.89959	0.618754	0.391141	0.520118	0.778504	0.510004	1.52647
Gm45220	0.583597	0.431237	1.03254	0.394366	0.407939	0.519273	0.682459	0.440526	1.54919
2510017J16Rik	0.579669	1.09031	0.552242	0.569763	0.360172	0.29473	0.740739	0.408222	1.81455
Gm28872	0.579211	1.86762	1.8919	0	0.719774	0	1.44624	0.239925	6.02791
Il21r	0.578165	1.6867	0.809352	0.838896	0.547409	0.363957	1.02474	0.583421	1.75643
Cxcl9	0.576522	3.42438	1.75097	0.805267	0.942675	0.185135	1.91729	0.644359	2.9755
Gm42133	0.574664	0.772066	0.938527	0.141211	0.892655	0	0.761753	0.344622	2.2104
Gm45186	0.574364	1.23466	0.625357	0.752731	0.475834	0.194689	0.81146	0.474418	1.71043
Gm15429	0.573404	1.60238	0.874037	0.450884	0.285023	0.349854	1.01661	0.36192	2.80892
Sfrp4	0.56937	1.52991	1.57364	1.16233	0.816398	0.267225	1.22431	0.748651	1.63535
Gm14648	0.568418	1.83282	0.412589	0.744938	0.235454	0.385346	0.937942	0.455246	2.0603
Gm37564	0.554638	1.49032	1.5097	1.09032	0.689238	0.282003	1.18489	0.687187	1.72426
Prss39	0.549229	1.69716	0.67274	0.539843	0.426573	0.62832	0.973042	0.531578	1.83048
Msh5	0.546508	0.996784	1.19006	0.944114	0.576236	0.252609	0.911117	0.590986	1.54169
Gata2	0.542514	0.546654	1.21828	0.866519	0.273882	0.172399	0.769148	0.4376	1.75765
Gm11628	0.535177	2.30085	0	0.526031	0	0.544217	0.945342	0.356749	2.64988
Clip3	0.534905	0.924871	0.65836	0.548623	0.346808	0.378393	0.706045	0.424608	1.66282
Fosb	0.527719	5.71923	1.56411	1.41202	1.09298	0.640978	2.60369	1.04866	2.48287
Gm44861	0.525088	1.12874	0.571706	0.294922	0.372866	0.152559	0.741843	0.273449	2.71291
Gm41043	0.524631	1.5859	1.74933	0.257833	1.14091	0.0666866	1.28662	0.488476	2.63395
Gm16580	0.523943	1.03242	1.52123	0.60082	0.651093	0.799189	1.02586	0.683701	1.50045
Ms4a4c	0.522646	1.17966	0.739762	0.205486	0.584534	0.372032	0.814023	0.38735	2.10152
Hpse	0.520565	0.83926	1.19024	0.639586	0.711585	0.317615	0.850022	0.556262	1.5281
Gm43138	0.517036	0.416785	1.12588	0.2541	0.64251	0.131442	0.686566	0.342684	2.0035
Plin1	0.511809	7.89175	1.1145	3.28925	1.85912	0.300262	3.17268	1.81621	1.74687
Gm48719	0.50701	0.272469	1.38006	0	0.945077	0.257787	0.719846	0.400955	1.79533
Btn2a2	0.501983	2.07513	0.54655	0.683175	0.431864	0.746059	1.04122	0.620366	1.6784
Cnmd	0.496556	6.29768	1.29754	1.61063	0.863885	0.656427	2.69726	1.04365	2.58445
Gm48643	0.494677	1.32921	1.88509	0.486223	0	1.00607	1.23632	0.49743	2.48542
Gm44014	0.485171	0.782197	1.12252	0.655709	0.678276	0.123341	0.79663	0.485775	1.63991
Slc2a6	0.48451	1.19467	0.403402	0.448216	0.283337	0.608621	0.694194	0.446725	1.55396
Gm9465	0.481659	1.55307	0.174807	0.315619	0.399032	0.489795	0.736513	0.401482	1.83449
Gm4240	0.480816	1.72261	0.698005	0.787665	0.5975	0.162979	0.967145	0.516048	1.87414
Npr3	0.477607	1.28858	0.817158	0.277834	0.33915	0.0991172	0.861113	0.238701	3.60751
Orm1	0.472337	8.63041	2.69993	3.36592	2.34786	1.56102	3.93422	2.42493	1.6224
Ifi211	0.461422	2.03886	0.669851	0.806286	0.318555	0.886296	1.05671	0.670379	1.57629
Gm5845	0.459876	0.741416	0.625881	0.113004	0.857218	0.233822	0.609058	0.401348	1.51753
Plb1	0.455222	4.40348	1.07673	1.66634	1.11188	0.151643	1.97848	0.976621	2.02584
Gm266	0.451927	1.4572	0.656068	0.74034	0.0936002	0.229781	0.855066	0.354574	2.41153
Gm45756	0.449707	0	2.69298	0.442021	0	0.685954	1.04756	0.375992	2.78613
Tnnc1	0.439555	3.49603	1.43574	0.518451	0.21849	0.0893959	1.79044	0.275446	6.50015
Kcna6	0.431022	3.16013	2.34645	0.892704	0.822564	0.17219	1.9792	0.629153	3.14582
Ikzf4	0.424928	1.03522	0.60145	0.403744	0.264025	0.316877	0.6872	0.328215	2.09375
Ccl4	0.415979	1.19226	0.905821	0.40887	0.516928	0	0.838019	0.308599	2.71556
Ighg2c	0.414096	0.66761	1.27744	0.271346	1.11494	0.0701818	0.786382	0.485491	1.61977
Gm7785	0.410383	2.31568	1.45216	0.605054	0.382481	0.7303	1.39274	0.572611	2.43226
Armh1	0.408219	1.11683	1.37379	0.583626	1.06069	0.264164	0.966282	0.636159	1.51893
Cd274	0.404264	1.49361	0.495175	0.372521	0.533769	0.565252	0.797684	0.490514	1.62622
8030451A03Rik	0.403447	1.68633	3.00165	1.47606	0.473503	1.23079	1.69714	1.06012	1.60091
Itgb7	0.396456	1.66895	0.28777	0.454628	0.328446	0.537537	0.78439	0.440203	1.78188
Mcoln2	0.389664	1.16669	0.666693	0.437719	0.207526	0.735885	0.741017	0.460377	1.60959
Cmah	0.386322	0.895032	1.01884	0.56536	0.405396	0.270628	0.76673	0.413795	1.85292
Fut4	0.381875	1.06232	0.51361	0.397428	0.36289	0.502539	0.652602	0.420953	1.5503
Gm13433	0.381314	0.819677	1.2455	0.374797	0	0.775509	0.815498	0.383435	2.12682
Twist2	0.374826	0.836721	0.784816	0.595141	0.14332	0.469117	0.665455	0.402526	1.6532
Rps10-ps4	0.372013	0.799685	1.41765	0.182828	1.15573	0.189149	0.863115	0.509237	1.69492
Pkd2l1	0.36295	0.808067	1.41134	0.0764459	0.161083	1.02815	0.860784	0.421894	2.04028
Tnfsf18	0.354367	1.14263	0.819886	0.261233	0.330274	0.405397	0.772294	0.332301	2.32408
Gm12946	0.35266	4.35898	2.11184	3.1197	1.31473	0	2.27449	1.47814	1.53875
Gm30262	0.347087	1.11915	1.25967	0.227437	0.718864	0.58825	0.908639	0.511517	1.77636
Gm49966	0.342754	1.47358	0.373185	0.673793	0	0.348543	0.729838	0.340779	2.14168
Adgrd1	0.340942	1.06388	1.08968	0.71347	0.396347	0.335517	0.831501	0.481778	1.7259
Hsd17b2	0.332956	1.68707	1.76079	0.701284	0.827515	0	1.26027	0.5096	2.47307
Map3k7cl	0.33238	1.19081	1.93008	0.3267	0.413042	0.337994	1.15109	0.359245	3.20419
Ankrd2	0.321671	0.605034	2.18893	0.632347	0.0999334	0	1.03855	0.244093	4.25471
F2rl3	0.321106	0.88747	0.69923	0.766502	0.342028	0.139942	0.635935	0.416157	1.52811
Clca2	0.315162	2.32883	4.07483	1.54888	1.78689	0.140213	2.23961	1.15866	1.93293
Gm12730	0.314486	3.71812	8.56016	0.927333	0	0.319798	4.19759	0.41571	10.0974
Hapln3	0.312606	1.87595	1.07781	1.02421	0.453214	0.317886	1.08879	0.598437	1.81938
Gm20627	0.303366	0.978178	1.2111	0.298181	0	0.71981	0.83088	0.33933	2.44859
Itga11	0.303208	0.72846	2.25264	1.03433	0.354626	0.634796	1.09477	0.674583	1.62288
Cyp21a1	0.299349	1.05715	1.35027	0.210167	0.212569	0.608811	0.902256	0.343849	2.62399
Gm48677	0.298095	1.44178	1.94737	1.172	0.185219	0.151565	1.22908	0.502929	2.44384
Hist1h3c	0.290525	1.56129	0.474477	0.42834	0	0.590864	0.775431	0.339735	2.28246
Gm37503	0.286882	0.308342	1.56176	0	0.356502	0.875183	0.718995	0.410562	1.75125
Ror2	0.280457	0.857936	0.728158	0.445304	0.482564	0.263256	0.622184	0.397041	1.56705
Gm45286	0.271156	0.437161	1.25473	0.333153	0.336961	0.620407	0.654349	0.430174	1.52113
Nlrp9b	0.270319	2.40356	0.802687	0.893716	0.549688	0.224906	1.15886	0.556103	2.08389
Cox6a2	0.269163	3.03763	3.9563	3.5716	0	0.273709	2.42103	1.28177	1.88882
Actn2	0.265262	1.42553	1.78539	1.46956	0.239735	0.294264	1.15872	0.667853	1.735
Grik3	0.265173	1.35928	3.2425	1.30321	0.963228	0.0622274	1.62232	0.776221	2.09002
Igkv17-127	0.254917	0	3.33059	1.2528	0	0.259223	1.19517	0.504009	2.37133
Gm19303	0.244171	3.3067	1.0634	0.623995	0.970965	0.496591	1.53809	0.697184	2.20615
Igkv15-103	0.244041	0.524593	1.85995	0.47974	0.606529	0.496326	0.876195	0.527532	1.66093
2810430I11Rik	0.241112	0.60468	1.16675	0.658309	0.166458	0.245184	0.670846	0.35665	1.88096
Gm49428	0.239256	0.38573	1.69323	0	1.04061	0	0.77274	0.346871	2.22774
Wfdc5	0.236474	2.28747	0.171646	0.348649	0.195907	0.280546	0.89853	0.275034	3.26698
Evc2	0.235177	1.85365	0.853523	0.5856	0.75985	0.33481	0.980782	0.560087	1.75113
Oas3	0.233028	1.36362	0.902105	0.496266	0.450457	0.0789881	0.832916	0.341903	2.43612
Gm44448	0.232863	1.75198	0.760613	0.457768	0.289375	0	0.915153	0.249047	3.67461
Gm49223	0.231684	2.24114	0.252254	0.45545	0.575819	0.706793	0.90836	0.579354	1.56788
Klhl41	0.217118	1.71131	2.20635	2.31192	0.0449681	0.0367976	1.37826	0.797894	1.72737
Xlr4b	0.214489	0.422646	2.49101	0.245961	0.133271	0.109056	1.04271	0.162762	6.40636
Gm38186	0.20382	1.75254	0.443832	0	0.253283	0.621789	0.800064	0.291691	2.74285
Steap1	0.19938	3.21442	1.66429	1.56778	1.48659	0.27033	1.6927	1.10823	1.52738
Gm7097	0.186386	1.4023	1.2176	0.549601	0.231618	0.379068	0.935428	0.386762	2.41861
Gm12722	0.185629	0.997579	0.80844	0	0	1.13259	0.663883	0.37753	1.75849
Avpr1a	0.171377	4.60493	0.821006	0.94331	0.468527	0.627378	1.86577	0.679738	2.74484
Ighg2b	0.170865	1.02842	1.48828	0.436657	0.169864	0.208501	0.895855	0.271674	3.29754
Myh2	0.153872	1.95703	1.38215	1.24775	0	0	1.16435	0.415916	2.79948
Gm12724	0.137617	0.739558	2.69703	0.405795	0	0.139942	1.1914	0.181912	6.54932
Rbp4	0.136285	6.73807	0.370962	0.401867	0.423396	0.138587	2.41511	0.321284	7.51706
Gm11413	0.125278	7.47303	0.6138	0.246273	0.46704	0	2.73737	0.237771	11.5126
Mettl24	0.119706	0.964957	1.17301	0.588302	0.446269	0.182592	0.752556	0.405721	1.85486
Ppp1r27	0.118697	2.04122	0.51694	0.933347	0	0	0.892285	0.311116	2.86802
Brinp1	0.118447	2.64164	1.06395	0.291057	0.459975	0.15056	1.27468	0.300531	4.24142
Nrap	0.116326	1.17883	1.46556	1.35572	0.123905	0.13519	0.920242	0.538272	1.70962
Tgtp1	0.114216	2.33244	0.870492	0.336791	0.31935	0.348435	1.10571	0.334859	3.30203
1110019D14Rik	0.105554	1.07778	1.83881	0.155625	0.918189	0.161005	1.00738	0.411606	2.44743
Eef1a2	0.0878266	2.31272	3.05997	3.10772	0	0	1.82017	1.03591	1.75708
Aknaos	0.0828943	1.60372	1.26355	0.244433	0.721078	0.590061	0.983388	0.518524	1.89651
Lep	0.0818563	5.33743	0.386203	1.90416	0.745955	0.166478	1.93516	0.938863	2.06118
Cxcl10	0.0812747	2.53328	0.575188	0.758914	0.605991	0.123971	1.06325	0.496292	2.14238
Prr9	0.0773587	0	4.80093	0.0760366	0.0961321	0	1.62609	0.0573896	28.3343
C920006O11Rik	0.0633762	1.43046	1.10405	0.311466	0.787564	0.451127	0.865962	0.516719	1.67588
Tchh	0.0471485	0.287161	3.16563	0.556113	0.703087	0.0799082	1.16665	0.446369	2.61363
Myhas	0.0451482	2.52333	1.67132	1.95257	0	0	1.41327	0.650856	2.17139
Gm32914	0.0410751	1.85421	0.983881	0.847836	0.15313	0.0417689	0.959721	0.347578	2.76117
Tnfsf11	0.0409281	4.13504	0.356495	0.0804573	0	0.0416195	1.51082	0.0406923	37.128
Hspb7	0.0330499	0.888057	1.79921	0.779643	0.328564	0.0336082	0.906773	0.380605	2.38245
Gm22056	0	3.64301	0	0	0	0	1.21434	0	#DIV/0!
Mir185	0	0	3.06585	0	0	0	1.02195	0	#DIV/0!
Snord110	0	0	4.39589	0	0	0	1.4653	0	#DIV/0!
Gm22151	0	0	6.87174	0	0	0	2.29058	0	#DIV/0!
Gm24401	0	2.16179	1.09495	0	0	0	1.08558	0	#DIV/0!
Gm23700	0	4.82163	0	0	0	0	1.60721	0	#DIV/0!
Gm25301	0	2.61136	5.29063	0	0	0	2.634	0	#DIV/0!
Mir5621	0	0	3.16318	0	0	0	1.05439	0	#DIV/0!
Gm22395	0	1.0246	3.11376	0	0	0	1.37945	0	#DIV/0!
Trbd1	0	8.19677	0	0	0	0	2.73226	0	#DIV/0!
Gm23567	0	2.75779	0.931217	0	0	0	1.22967	0	#DIV/0!
Mir219c	0	0	3.32134	0	0	0	1.10711	0	#DIV/0!
Mir6948	0	3.17294	1.6071	0	0	0	1.59335	0	#DIV/0!
Gm48042	0	3.12258	0.790796	0	0	0	1.30446	0	#DIV/0!
Calca	0	5.6657	0.118338	0.0534153	0.135064	0	1.92801	0.0628266	30.6879
Gm25193	0	4.05613	3.08166	0	0	0.959393	2.37926	0.319798	7.43991
Gm37253	0	1.05012	5.31888	0.320111	0.607069	0	2.123	0.30906	6.86921
Mir484	0	0	7.43584	1.34256	0	0	2.47861	0.447519	5.53857
Gm45688	0	2.92162	0.986537	0.890607	0	0	1.30272	0.296869	4.3882
Gm22767	0	2.98064	1.20776	1.09032	0	0	1.39613	0.36344	3.84145
n-R5s200	0	0.870453	1.76354	0.796029	0	0	0.877999	0.265343	3.30892
Gm22063	0	0	2.79365	0	0	0.86973	0.931217	0.28991	3.21209
Mir1258	0	4.91806	0	0	0	1.55102	1.63935	0.517006	3.17086
Gm26425	0	3.59858	0	0	0	1.13489	1.19953	0.378297	3.17086
Gm48507	0	2.45903	1.42343	1.28502	0	0	1.29415	0.42834	3.02133
Mir684-1	0	0	6.95165	1.04595	1.32238	0	2.31722	0.78944	2.93526
Gm23613	0	4.52236	1.14529	1.03392	0	1.06967	1.88922	0.701197	2.69427
Gm11146	0	3.07379	5.1896	0.936993	1.18463	0.969386	2.75446	1.03034	2.67336
Gm44367	0	3.56381	0	0	0	1.34871	1.18794	0.449571	2.64238
Gm25526	0	2.23548	0	0	0.861547	0	0.745161	0.287182	2.59473
Gm27353	0	2.41872	0	0	0.932166	0	0.80624	0.310722	2.59473
Gm37055	0	2.21867	0	0	0.85507	0	0.739558	0.285023	2.59473
Gm24816	0	3.25699	0	0.595704	0.753141	0	1.08566	0.449615	2.41465
Dppa1	0	3.55974	2.15096	1.65625	0.722059	0.0590864	1.90357	0.812464	2.34296
Mir6942	0	4.83744	1.63345	2.94922	0	0	2.15696	0.983074	2.1941
Mir3070b	0	2.21037	0	1.01069	0	0	0.736788	0.336896	2.18699
Gm44492	0	1.39519	1.41334	0.637953	0	0.660008	0.936177	0.432653	2.1638
Gm12991	0	0	2.55488	0	0	1.19309	0.851626	0.397697	2.14139
Gm22933	0	0	5.38596	0	0	2.51516	1.79532	0.838388	2.14139
Mir8109	0	0.840694	2.55488	0	0	1.59079	1.13186	0.530263	2.13452
Mir1934	0	3.55523	3.60146	0	0	3.36365	2.38556	1.12122	2.12765
Mir378a	0	8.94193	0	2.7258	1.72309	0	2.98064	1.48296	2.00992
Gm23084	0	0	3.49615	0.789047	0.997581	0	1.16538	0.595543	1.95684
Gm26446	0	0.954964	2.90214	0.873314	1.10412	0	1.2857	0.659144	1.95056
Snord118	0	1.4572	1.47615	0.666306	0.842402	0	0.977785	0.502903	1.94428
Vis1	0	3.91488	0	0.895038	1.13158	0	1.30496	0.675541	1.93172
Gm11662	0	2.06122	0.250562	0.301597	0.190653	0.78006	0.770593	0.424103	1.81699
Gm45027	0	1.26104	1.27744	0	1.458	0	0.84616	0.486001	1.74107
Snord42b	0	1.42553	1.44406	0	1.64818	0	0.956529	0.549393	1.74107
Gm9028	0	1.83853	0.465609	0	0.531422	0.86973	0.768046	0.467051	1.64446
Gm23196	0	2.75779	0	1.68133	0	0	0.919264	0.560444	1.64024
Mir7016	0	4.09839	0	2.49865	0	0	1.36613	0.832883	1.64024
n-R5s189	0	0	2.62211	0	0	1.63265	0.874037	0.544217	1.60605
Gm27857	0	0.780645	1.58159	0	0	1.47716	0.787412	0.492387	1.59917
Gm44340	0	2.28747	1.15861	0	0	2.16421	1.14869	0.721404	1.5923
R3hdml	0	7.3726	0.364315	4.35779	0.519764	0	2.57897	1.62585	1.58623
Gm11630	0	1.28745	1.82587	0	1.48854	0.487231	1.03777	0.658589	1.57575
Frmpd1os	0	2.37015	0.720291	1.3005	0.274034	0.448487	1.03015	0.674341	1.52764
Gm29705	0	0	2.10212	0	1.19962	0.196331	0.700705	0.465318	1.50586
4930535L15Rik	0	1.10106	0.92948	0.503459	0.848688	0	0.676846	0.450716	1.50171

## Sheet: Tab4 All genes in KD cells 
Table 4 RNA-seq of cell lines FPKM summary statement
gene_short_name	Control_FPKM	DKD1_FPKM	DKD2_FPKM	KDM5C-KD1_FPKM	KDM5C-KD2_FPKM	TRIM11-KD1_FPKM	TRIM11-KD2_FPKM
MIR6723	11913.3	10701.5	5457.37	12236.1	0	6738.87	21582.9
TMSB4X	4400	3179.25	3092.14	3842	4137.49	3970.09	3592.56
ACTB	4347.02	4687.36	4345.42	4759.08	3751.86	4114.79	3808.4
RPS18	3761.1	2791.72	3925.05	3404.99	4443.27	3036.37	3491.85
EEF1A1	3746.68	3264.04	3700.68	3539.06	3108.85	3760.88	4040.81
S100A6	3657.79	1974.7	1955.62	2137.02	2151.55	2509.96	1942.66
TMSB10	3222.2	2733.9	3639.95	2909.46	2886.25	2506.11	3011.65
FTL	3125.03	3015.5	4442.22	4776.48	5280.09	4292.21	4847.52
RPL13A	2516.35	2207.76	2680.63	2069.39	2482.44	1861.48	2233.94
ACTG1	2202.67	2540.01	2448.71	2848.27	2634.99	2407.8	2320.55
RPS27	2142.14	1918.18	2440.42	1996.22	2055.4	1888.79	2095.83
RPL8	2110.49	1876.31	2068.81	2234.81	2725.86	1858.51	1949.53
RPL18A	2101.74	1254.27	1424.71	1307.37	1527.42	1306.06	1355.33
RPLP0	2032.98	1676.62	2034.08	1685.71	2069.29	1626.57	1782.46
RPL41	1994.65	2217.85	2481.11	2027.53	2210.19	1661.63	2217.98
RPLP1	1900.72	1602.76	2080.03	1658.34	2032.61	1617.46	1842.58
RPL37A	1879.54	1687.88	1751.72	1548.61	1831.08	1471.17	1592.91
RPL7A	1799.53	2053.19	2916.47	1820.42	1935.95	1735.4	2503.7
RPL35	1757.98	1808.96	2574.25	1631.26	2020.56	1432.83	2076.5
RPS28	1696.48	1195.78	1307.52	1163.34	1298.62	1075.66	1183.1
GAPDH	1681.42	1597.79	2009.01	1667.03	1914.31	1443.51	1738.3
NUDT3,RPS10,RPS10-NUDT3	1658.82	1192.64	1700.11	1353.44	1582.62	1307.08	1506.24
RPLP2	1625.5	1476.25	1803.64	1511.51	1903.09	1429.67	1642.5
RPS16	1616.71	1461.84	1798.61	1527.88	1846.74	1343.47	1618.18
RPL39	1614.96	1623.77	1929.09	1654.6	1903.96	1615.8	1890.99
RPS12	1612.79	1185.59	1285.41	1496.34	2073.29	1358.56	1326.47
RNA45S5	1600.05	1688.52	1555.29	1412.25	1662.19	1468.9	1611.45
ENO1	1548.77	1248.6	2220.13	1265.62	1493.18	1222.86	1709.92
HMGA1	1506.06	734.039	648.088	742.391	569.89	786.136	535.255
RPL19	1490.24	1340.2	1592.7	1427.65	1757.2	1322.93	1435.68
RPL11	1412.05	1227.54	1770.45	1245.47	1724.01	1203.96	1636.41
RPS25	1404.28	1520.83	1818.26	1582.71	1616.31	1503.31	1734.8
RPL26	1403.56	1492.95	1815.73	1491.5	1601.91	1302.39	1906.11
RPS21	1396.88	1035.3	1184.66	1040.14	1255.62	1002.75	1205.52
CST1	1379.9	77.7254	1.49148	58.5205	0.906567	574.695	37.0102
RPL27	1372.75	1227.39	1592.74	1310.11	1642.38	1175.98	1361.17
RPL31	1334.44	1162.52	1322.96	977.393	977.81	1036.38	1169.06
RPS14	1322.76	1181.5	1353.92	1138.24	1197.35	1090.21	1186.41
RPL6	1320.84	1171	1294.83	1171.54	1295.14	1076.82	1162.98
LGALS1	1320.24	1248.36	1278.6	1333.47	1118.86	1059.68	1096.2
RPS11	1319.63	1117.52	1250.72	1115.99	1219.83	1068.37	1110.44
RPS29	1315.15	877.176	953.102	1066.17	1382.77	1179.25	998.607
RPL29	1305.65	1322.14	1368.44	1256.37	1329.45	1138.39	1180.57
RPS8	1295.17	1090.9	1517.86	1137.24	1677.51	1065.31	1394.79
RPS15	1274.71	1189.2	1521.58	1188.76	1434.94	1027.07	1287.88
RPL24	1261.06	1231.19	1383.48	1268.42	1180.19	1113.56	1269.38
RPL36	1236.84	1447.24	1717.65	1490.86	1558.96	1209.61	1557.68
RPL23	1230.1	1321.26	1505.62	1308.33	1675.18	1111.96	1311.56
RPL12	1213.31	1354.63	1916.61	1239.09	1545.74	1051.14	1477.61
RPL35A	1205.87	1184.5	1387.69	1122.53	1267.21	1095.07	1244.11
RPS2	1162.53	1472.48	1537.89	1837.11	1755.88	1036.65	1286.11
ANXA2	1152.27	1300.79	1645.79	1424.98	1482.03	1196.36	1395.96
RPL30	1139.93	1062.5	1177.11	1060.71	1111.82	1053.88	1041.58
RPL38	1117.95	1194.49	1424.25	1165.28	1462.7	1089.87	1337.58
GNB2L1	1116.41	1061.69	1268.75	1017.06	1023.43	942.795	1096.11
RPS24	1072.67	1263.05	1477.51	1037.63	1299.87	1016.57	1264.28
RPL9	1063.75	1094.11	1241.4	933.798	919.696	939.371	1114.42
VIM	1037.94	1178.63	1309.27	1273.11	1133.7	1055.88	1127.27
RPS4X	1019.47	1043.99	1214.38	1067.45	1183.14	972.352	1037.93
IGFBP4	1016.18	414.303	351.539	540.687	389.977	676.815	394.451
RPS5	1009.45	810.24	937.184	803.302	1111.8	729.819	833.301
RPL10A	989.362	916.475	968.801	888.587	924.667	785.416	902.378
HSP90AB1	980.545	714.902	681.202	804.827	904.759	882.931	860.393
CYR61	978.325	1289.44	1043.35	1424.52	1349.37	1309.78	1162.36
EEF1G,MIR3654	976.856	1061.66	1162.98	1056.08	1163.89	926.244	1057.53
RPL5	950.325	1041.64	1056.26	1010.64	1018.77	920.145	962.102
RPL3	943.598	959.606	1098.76	917.338	1013.03	811.26	925.855
RPS19	937.751	867.12	1039.69	878.811	1071.62	832.476	961.775
RPS13	923.739	905.212	1003.96	908.111	1041.45	844.963	963.292
RPL14	913.697	879.415	969.58	894.494	1019.69	834.954	873.238
RPS7	908.605	767.718	1004.42	810.743	927.203	727.762	922.309
RPS3A,SNORD73A	904.192	1029.74	1040.54	1013.48	1048.56	932.651	1033.71
C18orf32,RPL17,RPL17-C18orf32,SNORD58B	866.384	843.239	545.131	646.377	505.762	677.71	634.438
FTH1	863.479	1575.68	1280.52	1880.57	1720.65	1288.13	1370.82
RPL23A	853.87	850.719	998.03	847.796	953.864	775.834	929.851
CALR	848.061	784.446	681.282	843.215	974.487	836.609	736.05
RPSA	839.441	801.86	944.114	831.115	1131.14	726.9	826.098
NPM1	836.319	867.725	983.484	860.381	950.985	749.755	902.851
RPS15A	823.154	836.946	905.767	928.576	1059.36	829.241	835.578
NME1,NME1-NME2,NME2	819.21	848.248	853.992	815.705	869.074	713.535	752.917
TUBA1B	813.839	912.921	975.114	894.974	1090.96	781.447	834.026
CFL1	812.202	1072.37	1226.09	852.974	847.376	789.018	1039.47
RPS6	809.069	1102.83	1358.27	1070.37	1244.02	880.019	1171.97
RPL7	791.488	827.729	922.956	755.369	799.553	717.318	825.275
RPL21	786.954	883.603	1005.76	916.88	1006.27	771.292	1034
PKM	786.031	671.935	775.002	666.433	714.536	715.775	687.822
PFN1	782.913	861.444	783.4	844.269	721.657	632.333	766.378
RPL18	780.06	693.084	788.98	684.813	809.261	627.125	732.617
B2M	773.038	911.884	772.749	808.937	655.477	957.807	764.453
RPL4	766.671	767.88	867.689	758.735	818.546	701.903	765.329
RPS3	766.48	732.874	856.033	764.649	916.481	688.851	808.763
MYL6	745.084	866.451	826.107	817.262	770.403	650.304	704.045
HSPA8	737.829	817.694	910.829	784.162	839.743	756.21	877.853
S100A11	737.256	748.35	709.408	739.124	666.735	687.613	639.943
MT2A	722.58	720.214	601.736	660.242	838.981	584.145	548.446
MIR1244-3,PTMA	711.355	772.308	838.987	844.064	954.329	704.317	743.932
MIR6805,RPL28	698.81	518.334	610.773	535.719	636.867	494.961	622.959
MIR4426,RPS27A	686.449	560.504	738.044	600.046	681.434	596.7	715.227
EIF4A1,SENP3,SENP3-EIF4A1,SNORA67	683.43	640.587	656.71	657.867	662.373	601.701	725.333
CALM2	664.404	657.593	752.871	585.751	595.887	598.276	756.536
HSP90AA1	661.414	581.411	722.275	658.841	661.53	721.897	658.117
UBB	660.997	688.417	800.012	715.621	821.469	641.148	806.64
ATP5E,SLMO2,SLMO2-ATP5E	652.166	585.705	560.589	592.109	637.921	512.747	549.583
RPS9	638.733	652.489	717.171	609.535	726.402	544.001	607.279
CLIC1	626.83	522.549	619.114	563.537	568.72	526.682	523.674
S100A4	624.682	432.498	638.497	430.268	468.726	374.696	343.497
MIR7705,PABPC1	622.59	629.939	721.487	675.913	760.865	609.423	624.304
ALDOA	622.2	572.507	725.889	670.841	779.423	596.599	623.589
CST3	621.704	239.041	176.23	313.517	163.313	285.142	194.303
COX7C	617.408	466.996	505.23	488.056	518.403	480.843	434.206
PPIA	613.765	619.583	705.693	599.63	667.507	550.081	650.178
FAU	602.321	690.369	668.396	585.049	678.386	559.182	621.083
MYL12B	595.364	567.178	822.761	573.732	561.933	571.879	690.395
YBX1	593.703	480.704	618.471	484.322	669.083	478.345	574.065
DRAP1	589.001	559.868	570.02	550.565	308.385	655.52	716.668
LDHA	575.537	622.438	743.57	603.919	675.632	540.786	624.775
IFITM3	573.949	401.892	686.98	504.056	699.543	532.004	550.724
HNRNPA1,HNRNPA1P10	573.877	677.835	741.506	602.794	678.87	483.326	594.999
BTF3	573.492	609.932	650.35	576.396	485.379	550.071	591.003
EIF5A	568.116	554.443	589.985	553.921	573.298	477.508	564.551
LRRC75A-AS1,SNORD49B	567.04	434.784	535.554	463.105	484.931	395.213	572.151
THBS1	564.641	1127.67	1177.05	721.311	505.841	1087.16	1498.77
ACTN4	544.595	541.246	746.962	637.688	567.058	523.312	636.362
PRDX1	543.875	462.517	611.058	461.841	527.596	523.021	566.492
RPL15	537.535	532.337	604.539	534.496	602.508	475.224	555.674
GNAS	534.53	520.803	478.167	472.791	399.887	460.94	445.77
YWHAE	529.493	509.488	519.94	484.659	476.369	454.031	498.172
OAZ1	514.777	528.111	568.001	508.394	666.575	451.515	499.512
TIMP1	513.377	198.077	186.336	262.12	252.422	414.235	211.153
PLP2	508.883	355.922	387.249	389.034	443.815	416.02	390.403
HSP90B1,MIR3652	506.265	474.115	399.176	477.061	351.811	521.331	458.59
COX8A	505.638	580.12	628.202	480.389	496.917	446.575	547.774
TUBA1C	502.44	468.397	529.502	511.022	587.922	477.988	495.152
HNRNPH2,RPL36A,RPL36A-HNRNPH2	500.868	547.562	640.329	597.549	693.275	483.467	589.794
F3	497.897	596.02	620.855	829.148	501.191	788.176	815.891
RPL36AL	492.323	410.594	404.814	508.896	482.411	454.616	416.346
EEF2	491.999	596.553	741.3	585.296	659.733	530.208	665.525
AXL	478.981	405.515	462.152	516.054	538.473	465.848	490.346
TAGLN2	470.93	452.119	405.407	418.049	326.337	385.634	316.289
TUBB4B	470.261	557.193	728.766	520.288	620.938	425.726	571.466
C19orf33	469.443	265.87	332.473	384.365	326.516	311.561	308.512
COX6A1	468.518	359.656	393.141	349.669	389.347	337.673	348.642
CHCHD2	466.143	364.992	431.975	354.393	428.62	375.006	387.933
YWHAZ	457.058	470.651	425.124	497.077	475.622	472.794	405.176
TPM4	451.524	488.972	485.299	487.298	426.016	496.716	484.954
BSG	438.399	398.56	526.823	437.641	456.518	413.427	483.041
ITGB1	437.477	444.226	284.558	404.163	288.76	430.508	331.012
EIF1	435.81	408.439	419.506	436.24	516.6	484.29	437.773
ANXA5	434.823	315.274	270.849	359.475	457.801	402.706	318.105
FLNA	433.325	448.486	510.978	491.279	550.34	462.313	474.902
MIF	418.771	664.154	828.144	680.543	792.51	475.933	593.564
CST4	416.052	22.0341	3.60094	26.4025	0.405891	142.122	10.2243
S100A10	415.087	450.735	466.619	475.502	421.597	432.196	446.171
RHOA	410.155	406.677	428.18	424.704	431.65	419.845	405.83
NACA	408.852	437.041	480.828	452.943	479.765	424.906	443.323
LMNA	407.613	380.485	477.867	505.268	471.531	350.881	393.497
SERPINE1	404.794	623.803	532.251	439.927	200.076	489.996	651.185
SLC25A3	401.642	355.605	412.534	344.342	361.088	357.532	363.386
TXN	401.106	460.929	532.848	401.989	376.963	423.044	490.148
CTSD	400.855	373.719	374.599	374.387	507.028	393.264	312.921
EEF1B2	400.685	392.953	432.679	376.041	411.178	329.51	383.477
HINT1	390.257	346.211	411.166	306.377	249.011	341.021	390.262
ARF1	387.892	385.404	411.407	363.899	295.743	392.723	417.383
MYH9	385.86	392.81	412.638	374.537	288.404	374.771	416.52
ARHGDIA	383.926	392.454	410.204	361.827	388.68	318.645	386.936
MIR3917,STMN1	383.403	342.448	487.902	342.638	463.468	343.145	419.515
TKT	382.507	479.692	664.936	452.165	403.054	433.776	599.414
KRT8	374.571	446.323	621.786	405.867	480.294	393.445	457.578
UBC	373.517	341.218	471.573	380.923	428.618	458.959	449.185
DKK1	372.235	414.646	348.668	441.225	448.259	393.851	361.924
RPS20	371.626	346.525	410	322.654	361.032	323.471	374.566
SNRPB	370.595	331.956	351.242	298.371	358.085	290.849	306.762
MSN	369.075	271.835	280.846	343.944	334.957	325.875	269.457
ATP5B	367.218	362.147	386.271	361.167	330.412	340.809	358.541
PSAP	366.095	299.755	324.791	305.85	502.507	356.857	325.781
CD63	365.204	266.025	267.169	343.677	444.043	338.495	303.411
LINC00152	360.576	270.135	324.676	301.454	340.695	252.888	282.393
ANKRD1	356.315	390.17	378.744	384.81	568.05	331.721	443.494
SLC25A5	350.017	349.142	452.531	328.343	403.277	302.729	359.299
P4HB	349.268	345.377	332.858	360.025	386.357	382.651	367.963
H2AFZ	347.948	312.589	258.116	269.803	362.796	266.329	249.228
NDUFS5	347.336	251.94	320.743	258.147	354.284	259.28	298.851
RPL10	346.324	334.963	417.185	381.326	487.345	297.921	345.836
TPI1	346.068	385.602	470.288	385.979	476.214	313.703	373.29
EIF6	345.942	226.16	262.351	236.574	210.871	271.671	275.541
ARPC3	345.719	307.507	344.259	330.332	311.478	320.432	320.028
LDHB	341.874	320.733	321.338	302.023	298.69	280.362	278.297
RPS26	341.603	330.807	338.448	308.793	341.157	281.297	322.873
C17orf49,RNASEK,RNASEK-C17orf49	341.552	270.549	302.774	297.925	296.779	302.215	331.331
RPL32,SNORA7A	340.476	362.653	451.775	351.09	395.904	312.173	374.197
APP	337.829	278.603	250.019	281.592	248.503	295.57	264.753
GPX1	337.205	346.248	386.009	326.247	381.747	283.626	309.467
MTCH1	336.497	229.101	238.13	261.056	239.442	274.517	306.166
HSPA5	335.728	329.593	291.134	326.292	339.215	382.843	373.43
RAN	332.171	350.645	399.971	347.47	382.199	270.552	314.589
FKBP1A,FKBP1A-SDCBP2,SDCBP2	328.454	342.089	329.234	290.384	310.939	272.582	328.028
DYNLRB1	324.369	294.059	287.807	281.712	275.83	258.613	258.711
GPX4	322.449	313.821	428.278	346.897	394.943	307.05	372.941
DYNLL1	322.101	319.855	318.029	308.424	337.684	231.91	265.858
UBL5	319.589	228.792	245.393	215.596	275.475	227.169	229.873
FLJ23867,QSOX1	319.12	223.982	223.155	261.448	226.34	267.91	239.497
UQCRH	318.834	261.844	322.343	233.382	288.574	248.498	311.141
EEF1D	317.23	288.551	332.52	311.275	412.046	284.101	292.538
ANXA1	308.658	317.97	352.838	333.734	436.191	291.058	282.644
PGAM1	308.563	325.484	400.798	256.251	391.86	260.417	329.697
ITGA3	305.993	338.77	295.312	358.326	411.105	260.57	266.488
RPL37	304.358	351.097	428.357	322.983	283.267	274.658	370.775
H3F3A	303.636	255.333	289.379	249.75	240.638	248.195	251.951
IGFBP7	301.319	494.625	395.081	388.837	361.124	344.372	420.615
NCL	300.838	346.39	347.192	326.094	338.482	289.67	326.162
EDF1	300.044	281.328	344.372	257.187	292.115	257.168	330.711
CD151	299.996	240.328	258.963	264.701	306.211	236.827	221.041
KRT18	296.172	406.617	434.892	389.978	440.456	321.351	342.439
SH3BGRL3	292.737	227.807	370.879	233.277	283.569	243.371	300.613
BLOC1S5,BLOC1S5-TXNDC5,EEF1E1,EEF1E1-BLOC1S5,TXNDC5	290.865	211.368	221.28	263.205	274.041	276.878	248.043
APLP2	290.602	320.328	303.059	318.523	272.774	320.259	307.308
SUMO2	289.311	271.226	296.151	259.918	268.349	275.872	264.183
TMA7	288.654	298.845	377.599	266.264	346.329	245.318	298.27
PSMA7	285.138	287.261	311.115	280.908	300.571	258.875	287.379
KRT7	285.082	241.036	143.323	214.006	227.064	251.867	128.608
MIR1307,USMG5	285.042	289.243	255.895	230.528	269.607	241.06	253.362
SNHG5	282.486	234.339	218.855	272.63	359.894	265.229	236.534
WDR1	279.533	292.248	358.933	235.157	137.758	291.102	365.797
PRDX2	279.165	189.743	240.779	178.342	179.867	191.092	202.467
CCT7	277.94	231.888	287.238	237.698	249.467	224.685	274.295
BCL2L1	276.695	218.649	215.583	207.349	197.535	222.423	189.977
TCEB2	276.071	197.705	183.259	257.292	284.721	232.548	190.721
PSMD2	275.542	276.727	291.943	262.711	240.763	241.507	273.449
PTRF	274.86	276.373	351.387	287.422	277.8	281.358	309.043
FAM129B	274.29	270.297	331.464	211.852	201.562	228.526	278.944
CAPNS1	274.027	249.025	265.856	240.008	225.415	229.722	225.287
PTTG1IP	273.713	238.924	285.487	260.909	256.757	261.827	277.083
ACTN1	272.72	273.306	319.643	326.471	236.888	284.007	296.84
EIF4H	271.813	264.125	304.076	285.006	356.019	259.676	271.479
PGK1	271.731	283.224	316.383	265.906	327.229	252.258	260.468
KISS1	271.04	144.212	277.476	305.436	376.533	174.361	213.379
LGALS3BP	270.212	224.544	249.175	239.99	250.553	241.298	217.607
TXNRD1	269.304	487.747	484.079	437.558	321.973	423.745	546.057
TUBB	269.107	202.427	251.012	220.794	270.405	224.422	226.891
TALDO1	269.102	279.851	301.148	295.331	255.903	281.062	314.783
PRSS23	266.704	184.567	203.936	293.528	270.444	281.987	248.124
PARK7	266.435	198.75	259.422	204.181	235.133	207.806	238.653
CAPN2	265.755	284.134	265.647	266.911	222.636	229.803	244.575
MRPL14	264.569	167.902	143.656	205.489	199.643	185.14	189.183
TIMP2	264.02	220.049	227.025	252.56	323.333	248.221	241.223
EIF3E	263.234	285.237	281.308	263.525	212.091	287.621	266.282
PSMB1	263.038	243.498	226.262	226.605	231.124	249.342	237.071
PSMB4	262.775	262.109	291.289	227.489	207.26	231.288	257.427
KRT19	261.862	225.719	318.653	239.729	229.799	236.747	193.5
ATP5J2,ATP5J2-PTCD1,PTCD1	261.107	313.244	355.231	280.205	330.63	251.6	315.506
HMGN2	260.119	292.971	414.92	275.657	432.834	256.152	372.761
FKBP8	260.094	170.845	197.274	164.762	177.543	173.812	170.517
RTN4	255.852	202.177	212.494	258.166	232.166	215.266	207.817
AKR1B1	255.544	341.052	339.508	214.43	169.859	463.509	390.872
SNRPD2	255.174	228.862	257.288	216.913	259.654	202.534	222.255
DSTN	255.139	192.019	159.001	202.677	210.127	231.603	181.053
RPL34	254.682	266.256	221.31	232.374	211.666	244.546	218.543
MYL12A	253.755	283.14	335.613	270.559	208.097	257.552	282.215
BCYRN1	253.623	319.887	447.568	560.151	1651.77	265.981	297.493
PPIB	251.535	255.536	264.568	252.372	254.255	257.832	262.668
GAS6	249.367	150.433	132.056	173.439	165.173	152.449	129.166
G0S2	249.136	146.276	95.5001	61.5659	28.0545	214.223	144.768
EIF4G2	248.41	244.208	234.632	246.928	282.983	231.676	213.889
MRPS24,URGCP,URGCP-MRPS24	248.17	185.694	206.985	191.962	197.166	200.962	236.758
NDUFA13	247.872	184.75	193.268	192.262	212.008	173.472	180.197
EIF3H	247.349	221.093	223.952	225.015	225.131	230.254	205.351
HNRNPA2B1	246.2	257.42	289.196	240.879	311.217	226.106	259.149
SMS	246.094	199.069	310.942	263.735	290.315	264.294	325.829
GABARAP	245.535	196.637	211.406	202.366	228.333	219.201	229.161
ATP5A1	244.361	264.565	239.112	210.301	157.898	221.285	223.275
S100A16	244.295	166.739	158.818	161.155	112.957	157.36	124.114
YWHAQ	243.932	235.803	305.511	239.892	221.408	220.954	272.764
ROMO1	243.875	179.667	205.415	174.15	177.117	186.407	189.407
MIR639,TECR	243.705	156.259	166.205	146.368	168.533	164.729	143.161
CUTA	242.951	182.829	281.458	195.434	271.039	199.919	239.846
SCD	242.365	204.028	272.523	164.656	401.349	175.92	233.508
MDP1,NEDD8,NEDD8-MDP1	239.964	236.278	186.292	225.518	266.059	197.557	180.026
FBL	239.738	229.263	271.898	219.124	246.253	204.482	224.011
UBE2C	238.117	247.075	276.331	235.493	269.486	229.951	251.172
RPL7L1	238.054	174.448	120.465	191.152	192.246	200.856	189.516
C6orf48	237.657	151.292	182.57	204.672	207.39	175.537	192.392
SPINT2	237.234	143.159	183.716	219.409	229.698	209.805	167.231
ARL2,ARL2-SNX15,SNX15	236.897	213.594	192.016	191.531	163.182	185.178	192.32
CD44	236.758	328.344	316.933	288.533	188.372	314.161	347.054
EIF3I	236.514	184.696	242.803	185.662	261.777	198.133	214.768
CKS1B	233.872	229.472	255.291	206.397	186.918	221.339	232.655
CTGF	233.828	193.059	193.895	150.611	214.623	170.247	148.922
NDUFB7	233.65	165.558	169.726	146.133	172.928	150.163	152.038
COX7B	232.657	238.938	271.505	231.356	261.367	183.081	226.01
OST4	232.331	189.97	231.785	201.781	200.373	184.354	223.85
HNRNPK	231.505	233.108	242.369	218.854	241.846	209.027	213.456
ARF4	231.247	214.392	206.475	233.666	246.596	278.769	239.052
SLC16A3	230.184	203.591	209.453	194.191	188.366	196.276	185.738
CNN3	230.156	279.957	293.232	293.793	305.435	236.351	263.247
CCND1	229.664	176.957	180.719	146.228	139.76	157.543	160.699
BANF1	229.657	257.661	245.053	211.363	191.302	212.543	231.613
COX4I1	229.243	231.316	242.244	209.31	279.578	181.221	216.192
CCDC124	228.919	170.833	188.05	159.868	174.913	160.412	156.517
CANX	228.524	226.175	247.71	235.713	256.136	246.196	246.723
EMP3	228.182	245.546	196.782	230.691	204.127	195.801	166.71
IMPDH2	227.973	214.71	266.33	228.058	246.66	207.691	225.696
EIF3G	227.891	173.798	179.464	174.168	208.498	170.174	171.313
DUSP1	227.536	174.144	204.78	244.543	350.515	234.359	184.151
DEK	227.441	198.158	259.199	248.769	252.275	213.691	258.961
FOSL1	225.461	349.344	317.987	309.389	236.573	237.379	287.486
CDC37,MIR1181	224.893	210.301	228.214	190.247	251.393	181.357	212.642
COX6B1	224.206	230.776	272.251	223.404	249.911	204.61	229.069
TMED9	223.157	183.358	187.184	210.279	189.799	224.205	206.635
PCBP1	222.829	171.248	220.222	186.417	204.063	184.776	196.809
CAPG	221.507	142.321	168.632	171.938	152.457	163.803	151.456
KDELR1	221.221	202.674	255.375	206.666	200.747	245.279	249.252
PFKP	219.799	254.065	248.549	209.137	119.269	192.259	225.137
TM4SF1	219.488	187.65	173.263	268.434	191.338	300.087	240.411
COX7A2	219.376	196.065	166.146	166.815	182.429	192.72	188.678
PTTG1	218.97	215.941	205.19	225.046	166.531	213.671	208.065
GLO1	217.828	163.486	172.557	179.816	203.501	182.867	206.004
TMBIM6	216.805	231.417	233.576	233.963	241.658	232.338	225.879
ATPIF1	216.556	161.59	235.647	140.191	183.796	159.515	201.432
CKS2	214.303	237.516	266.84	257.57	327.636	247.256	261.969
CCT3	213.385	191.711	204.078	198.17	176.773	189.972	193.365
MORF4L2	212.752	190.209	248.166	206.817	230.114	241.885	251.596
CAV1	211.515	338.201	387.359	287.623	280.006	245.921	287.247
SQSTM1	211.371	219.941	230.701	272.011	284.85	288.121	259.55
CTNNA1	211.217	185.218	183.252	203.641	213.834	193.48	172.879
RHOC	209.664	216.384	218.067	191.509	177.984	199.677	187.081
CSDE1,NRAS	209.001	202.932	189.879	190.912	202.664	209.223	183.17
MRPL33	208.853	169.681	255.882	190.112	155.968	186.139	239.453
TNFRSF12A	208.36	205.763	208.503	274.301	296.122	206.181	204.314
PSMB3	207.921	174.821	225.713	187.62	194.212	187.04	205.185
SRGN	207.879	128.231	170.173	225.471	401.839	224.133	235.665
ATOX1	207.441	187.446	157.138	163.31	152.03	155.329	153.809
CCT8	207.351	210.798	218.256	193.835	171.759	205.71	207.747
NDUFA12	206.835	145.217	156.385	163.372	172.753	161.49	133.883
SOD1	206.596	211.479	239.298	209.898	212.089	205.103	225.824
ERRFI1	206.094	107.951	177.225	118.168	116.404	192.49	171.86
BCAP31	205.757	193.074	222.263	200.046	233.179	196.114	203.642
PSME1	205.559	177.47	146.132	195.435	198.13	206.42	153.058
PTGES3	205.106	176.416	189.81	204.758	194.206	228.679	203.606
COX5B	204.937	256.723	307.57	228.473	191.092	213.168	250.828
MGST1	204.864	185.006	215.953	230.207	297.905	242.616	212.031
CRIM1	204.778	174.793	194.767	244.671	173.394	227.479	217.174
CD81	203.873	187.988	197.051	196.857	197.767	200.473	190.914
ATP1A1	203.614	222.764	250.453	187.271	186.693	198.645	210.218
PEBP1	203.215	175.456	237.7	157.454	179.846	154.278	189.107
PCNA-AS1	202.114	174.91	236.664	142.71	213.202	114.893	161.672
EIF4A2	201.542	223.537	229.984	228.595	176.298	210.073	217.732
SSR4	201.02	145.436	156.898	163.807	212.699	161.622	170.62
ERH	200.524	197.877	243.726	187.557	210.966	182.031	208.05
PSMB6	199.597	150.302	166.263	157.231	169.567	157.528	160.696
HSPB1	197.924	416.031	354.905	395.211	304.156	221.743	304.058
UBE2S	197.786	287.142	305.086	319.5	316.558	247.73	288.741
CDA	196.535	106.161	235.021	201.887	321.027	181.55	219.911
PRDX5	196.453	168.577	181.323	146.023	136.247	155.046	169.446
AP2S1	196.444	166.121	193.259	146.725	180.356	143.294	166.326
PPP1R14B	196.366	242.229	223.556	210.7	143.193	155.629	209.303
HSPD1	196.342	293.577	315.248	224.554	217.961	223.142	266.997
ISG15	195.874	91.9814	245.106	138.024	201.159	197.493	179.548
LASP1	195.471	191.6	219.937	181.591	224.652	180.144	177.385
NONO	194.78	192.788	213.467	191.744	221.606	175.875	188.159
SET	194.172	215.814	282.44	197.625	194.441	201.86	252.947
TUBB6	194.115	161.133	191.681	151.565	109.258	144.861	164.9
CPNE1,RBM12	193.941	172.053	186.871	179.718	164.499	178.087	186.641
LAMB3,MIR4260	192.617	95.3388	89.3379	65.2287	38.2806	136.124	82.2716
PEA15	192.428	208.473	238.631	246.868	296.431	170.927	229.11
CITED2	191.732	183.644	203.952	283.172	452.477	213.942	213.033
DAD1	190.826	169.104	113.315	184.233	192.577	189.547	123.56
MIR4709,NPC2	190.681	161.382	299.386	225.196	328.93	181.61	229.86
PRKCSH	190.508	173.887	192.445	168.715	189.36	169.885	161.188
ATP5H	190.376	198.882	214.607	178.533	225.115	178.589	180.671
MMP14	190.155	163.344	78.5225	114.81	59.6903	149.14	91.3303
HNRNPC	189.968	176.085	171.978	189.865	180.639	197.156	169.585
PHLDA1	189.729	155.895	140.913	143.749	106.104	184.653	170.189
FLNB	189.727	190.843	205.624	218.748	194.84	220.005	191.617
GRN	189.338	147.05	163.635	156.182	213.838	177.686	156.945
CALM3	189.153	242.019	235.959	231.04	207.926	196.241	232.067
CCT4	189.084	159.483	202.973	164.866	166.779	169.719	192.1
RAC1	188.625	192.405	199.313	197.373	188.971	185.913	180.282
LOXL2	188.321	138.512	75.3161	141.199	82.7411	153.001	89.291
RAD23A	188.076	143.951	138.32	127.5	109.447	137.825	130.835
ANXA3	187.979	198.659	186.736	226.101	188.38	180.435	178.179
PRMT1	187.811	168.654	158.407	159.065	162.317	150	144.114
CORO1C	187.784	151.634	148.105	193.459	189.968	163.915	144.777
COPE	187.133	140.558	187.376	156.006	176.609	146.072	173.653
NDUFS8	186.508	173.292	201.433	147.632	153.357	150.95	169.297
NAP1L1	186.381	173.471	196.052	162.174	178.97	172.27	183.064
EZR	186.275	159.551	175.567	213.311	265.467	178.769	170.249
FXYD5	186.006	178.774	226.818	174.397	157.8	174.386	189.127
PKN1	185.707	164.278	124.613	136.637	99.8418	136.315	108.686
NHP2	185.62	174.811	173.143	162.72	162.277	158.296	156.673
GNAI2	185.308	176.618	204.294	160.539	173.12	172.468	187.105
MEA1	185.031	121.367	127.926	125.951	126.467	129.953	158.878
PET100	184.647	124.466	142.833	127.224	125.603	116.104	137.272
XRCC6	183.52	189.81	215.279	185.22	217.891	178.207	190.821
NDUFS6	183.466	186.315	209.038	179.841	170.273	160.409	193.821
HPCAL1	182.551	133.047	140.904	128.732	111.549	119.221	126.185
GANAB	182.549	203.546	193.969	208.498	214.352	208.064	200.723
AP2M1	182.549	172.711	209.656	169.2	160.387	157.917	174.278
GNB1	182.295	162.907	191.455	155.248	147.486	159.45	187.456
VDAC1	182.166	208.889	216.635	191.471	166.004	186.323	207.602
GSTP1	182.072	361.352	522.036	243.032	185.997	217.111	376.682
PFDN2	181.862	160.137	145.716	164.397	122.346	156.817	146.242
ATP5C1	181.563	202.439	194.254	157.619	86.5544	164.501	185.252
COTL1	181.483	241.869	213.24	244.703	336.666	178.073	180.19
SEC61G	181.248	151.606	178.557	186.556	190.897	201.271	184.023
NDUFA1	181.206	171.044	198.822	158.914	186.769	152.058	168.34
RPL22	180.47	160.843	230.613	167.207	191.587	177.817	218.337
DNAJB6	179.854	224.74	255.025	223.26	229.402	217.778	262.682
CDC42	179.612	155.896	195.325	150.146	187.63	145.638	170.152
PRDX3	179.39	176.334	210.437	180.166	226.656	192.468	200.913
SLC2A1	179.189	141.806	152.273	184.539	186.035	164.712	159.459
MIR611,TMEM258	178.969	150.475	150.516	131.719	151.985	148.074	147.247
FSTL1,MIR198	178.868	172.087	130.571	220.834	132.089	230.878	164.484
TMED2	178.561	147.697	163.97	160.623	168.394	187.488	172.409
EIF4G1	178.431	189.935	191.416	191.28	203.936	172.829	183.858
CTSZ	177.809	169.959	171.154	165.967	165.366	154.019	138.677
HDGF	177.617	235.029	236.947	191.703	154.533	184.312	216.557
RPN2	177.532	185.671	159.979	192.328	189.122	181.62	160.248
RPS23	177.43	173.462	207.334	174.029	187.936	156.399	192.346
BST2	177.146	155.191	208.189	159.124	199.275	156.357	170.66
PLAT	176.054	87.7721	48.3818	62.3209	15.3703	152.305	55.4774
EIF3M	175.373	170.811	199.535	168.902	181.932	177.016	196.633
RNH1	175.271	150.603	154.354	157.774	157.288	147.856	153.029
POLR2L	175.141	177.289	226.177	156.924	208.094	130.633	181.971
RAB1B	174.756	196.045	203.018	163.451	159.511	169.148	186.664
C14orf166	173.734	143.409	131.429	174.902	166.207	183.655	141.954
SNHG8	173.295	130.089	89.687	109.429	119.931	141.211	140.102
SAA1	172.693	586.082	169.484	142.14	24.3808	442.876	266.409
LY6E	172.423	186.55	255.429	198.407	233.418	224.479	209.687
DAP	172.394	174.658	200.405	164.557	178.173	147.525	177.83
SRSF9	172.354	144.139	164.741	139.707	156.771	139.432	143.329
MYL9	172.115	254.739	160.329	185.922	129.32	172.102	178.124
HNRNPL	172.084	166.968	171.514	149.679	179.421	141.969	147.626
CYC1	171.727	162.763	137.711	188.174	174.87	144.762	127.378
PDIA6	171.361	147.237	159.332	178.577	194.812	166.393	166.063
CSNK2B	171.258	124.154	152.197	139.543	145.086	140.691	140.168
BUB3	171.066	147.544	185.077	163.779	202.095	162.985	180.819
HNRNPH1	170.446	168.963	167.378	166.475	168.982	159.571	181.163
FLII	170.309	168.498	191.247	149.217	128.132	137.483	189.396
PDCD5	170.288	184.151	184.553	169.511	177.772	153.917	163.597
TIMP3	170.198	47.6793	101.962	47.6175	41.7656	126.896	88.4522
LGALS3	170.165	107.736	85.9668	147.05	144.092	143.971	94.9947
YWHAB	170.029	192.316	191.841	182.401	198.535	160.184	170.644
C1QBP	169.981	182.047	178.765	182.22	154.435	143.653	187.522
KPNA2	169.554	168.057	195.319	191.868	234.214	166.971	177.541
TMEM189,TMEM189-UBE2V1,UBE2V1	169.359	177.971	173.778	178.234	190.486	168.59	178.362
PLK2	169.209	215.4	246.194	194.484	94.499	213.932	245.951
NOL7	168.881	152.173	137.222	172.513	167.378	139.605	138.876
MIR7703,PSME2	168.37	129.148	94.6916	136.267	153.961	154.532	106.329
EXT1	168.262	163.727	139.972	201.941	183.694	176.426	155.237
CAP1	167.287	150.219	185.49	139.132	167.993	151.737	170.164
TRAPPC1	167.081	144.224	146.422	139.692	134.312	129.052	159.662
STIP1	167.051	198.104	198.328	166.53	161.07	175.721	186.207
SNRPG	166.933	163.777	200.68	159.938	149.124	134.576	161.478
EBNA1BP2	166.568	119.588	150.13	111.15	135.36	122.781	149.062
MRFAP1	166.075	172.346	178.334	146.908	129.766	154.829	162.341
EIF3F	165.377	223.138	242.163	227.518	241.872	192.03	221.777
RUVBL2	165.311	166.433	162.595	168.043	163.58	153.789	158.341
ATP5G1	165.184	146.656	158.773	155.896	151.631	139.622	142.896
H3F3B	165.07	147.509	155.426	154.177	149.233	159.874	148.374
GNG5	165.024	210.102	186.72	207.344	153.45	181.017	183.232
MALAT1	164.936	194.852	155.966	161.392	143.852	282.043	310.166
CTNNAL1	164.622	254.148	268.066	245.996	219.358	224.984	250.544
VAMP8	164.482	104.042	158.216	141.822	162.057	117.732	115.371
PRDX6	164.373	185.882	221.77	154.633	132.821	164.028	197.904
NGFRAP1	164.188	149.303	142.033	132.439	133.255	120.508	113.444
PSMA6	164.129	154.221	108.663	156.108	153.52	163.838	117.433
SLIRP	163.826	120.567	133.507	132.141	144.056	108.884	126.349
PCBP2,PCBP2-OT1	163.72	174.099	222.212	172.608	173.149	157.561	185.502
PSMB7	163.604	154.295	200.896	134.642	166.416	144.09	176.175
CCT6A	163.258	154.737	154.724	149.983	166.27	159.359	155.911
PPP1CA	162.645	206.084	214.048	147.761	151.174	147.744	175.495
SEC61B	162.585	152.678	161.408	135.834	162.508	156.675	154.534
BAG6	161.94	102.128	129.434	121.413	127.122	131.947	126.304
GSTO1	161.876	162.241	171.199	158.036	220.378	153.709	184.689
PRDX4	161.856	80.4978	90.6773	122.415	164.734	148.72	116.164
SSR2	161.393	169.196	164.237	163.217	120.965	171.795	165.281
ARPC2	161.314	169.711	148.209	156.073	122.523	141.015	139.507
NOP10	161.244	149.568	141.539	134.88	125.399	135.001	122.284
PPA1	161.133	144.378	150.67	140.325	193.469	137.363	145.026
HM13	160.898	152.54	167.705	157.343	175.155	173.922	164.622
MAP2K2	160.566	149.051	181.477	158.253	153.18	152.718	176.584
SRP9	159.893	164.153	194.088	160.493	130.851	161.807	175.881
CSTB	159.784	178.992	175.054	157.411	161.295	144.567	154.84
INE1,UBA1	159.687	131.358	177.666	127.212	133.235	156.858	177.631
SNORA31,TPT1	159.403	148.873	180.526	170.793	194.617	163.669	252.229
COL8A1	159.365	207.467	325.782	206.51	190.136	198.675	354.007
HLA-B	158.795	215.059	189.768	148.173	78.1092	236.778	207.701
ERGIC3	158.792	137.009	135.8	137.197	163.733	148.832	137.311
SURF4	158.267	167.374	234.8	165.991	170.443	178.191	241.978
CCNI	157.998	181.266	151.898	152.655	120.056	149.397	150.356
SNRPC	157.914	115.568	137.627	136.862	147.99	130.208	128.011
NDUFB4	157.256	143.113	162.177	147.63	148.348	145.081	145.41
HN1	155.814	153.707	148.742	162.527	157.124	146.783	145.928
GAS5	155.569	145.614	110.653	158.622	101.345	150.098	142.552
PLS3	155.466	108.203	91.2957	145.803	143.093	139.618	103.187
DNAJA1	154.845	184.8	161.639	170.988	184.006	177.514	168.497
GNB2	154.663	167.764	204.417	159.191	179.539	152.647	186.832
RBBP7	154.654	131.288	163.26	136.202	155.984	157.66	167.602
TSPO	154.358	173.065	173.755	162.923	145.954	150.318	141.62
HMGN1	154.246	183.783	187.617	194.476	151.036	143.417	183.123
CCT5	154.162	178.71	197.577	168.005	167.363	157.725	177.296
PSMD4	153.76	137.519	161.632	135.622	130.81	138.766	139.683
ATP5I	153.473	149.035	192.592	117.524	108.916	140.453	187.726
CSE1L	153.369	151.782	163.957	146.207	134.437	145.124	156.71
CLIC4	152.796	109.846	152.83	97.4471	129.793	147.335	155.317
UBA52	152.679	104.643	113.389	100.195	117.311	104.082	107.091
C11orf48,LOC102288414	152.615	135.369	144.815	142.629	130.552	126.715	143.812
RABAC1	152.409	82.2246	97.0403	111.623	132.763	128.999	114.413
DDOST,PINK1-AS	152.399	127.057	159.99	129.661	169.079	135.09	145.673
TRIM28	152.168	162.513	181.556	156.395	200.051	125.606	141.13
PLSCR3,TMEM256,TMEM256-PLSCR3	151.676	117.694	140.558	121.429	127.247	111.799	150.435
TOMM6	150.886	116.582	85.1209	121.241	112.478	117.34	132.323
SRM	150.727	126.327	166.326	116.747	121.232	110.887	147.05
PSMA1	150.465	159.629	170.06	150.905	147.602	161.628	151.959
RCN1	150.217	238.086	252.65	236.48	143.531	225.28	270.435
EPHA2	150.21	97.8809	132.915	96.7205	93.8694	111.108	122.449
EIF3B	149.548	153.512	158.704	158.163	159.282	149.718	155.767
NUDC	149.507	103.275	133.188	102.178	141.266	111.272	121.826
CKAP4	149.293	125.669	113.555	135.54	112.076	139.548	124.368
KPNB1	149.265	150.055	153.271	143.716	154.402	154.05	151.471
SF3B6	149.264	130.85	186.283	145.47	153.82	116.609	149.767
MIR4435-1HG	149.14	168.797	192.085	133.482	119.655	136.784	162.119
WDR83OS	148.887	97.061	84.7857	87.1872	94.8257	104.938	90.6761
ATP6V0E1	148.823	159.162	137.399	138.408	148.61	139.37	129.889
GPRC5A	148.481	95.4658	83.6467	157.347	114.688	213.484	152.829
GDI2	148.163	163.044	163.745	130.221	90.7283	140.33	158.648
CD55	148.143	87.2978	68.5011	215.538	179.071	175.472	109.223
CAPZB	148.038	124.906	151.953	106.603	117.971	118.973	134.022
TMEM14B	147.571	135.192	140.485	131.79	113.01	127.932	141.057
SERINC2	146.984	73.7282	177.503	114.421	170.901	100.574	124.78
RPL27A	146.832	143.365	175.353	153.88	169.339	137.941	169.276
TCP1	146.269	119.367	113.789	135.13	159.084	143.918	120.897
PSMC3	146.089	139.821	195.586	130.774	167.677	129.213	170.854
AHCY	145.771	129.354	159.96	129.812	145.825	128.483	147.747
CERS2	145.515	134.64	124.042	142.011	118.603	135.274	128.623
ADAM9	145.501	137.885	150.677	174.141	191.418	165.638	158.547
NUTF2	145.4	138.557	158.282	134.094	175.665	113.998	131.851
ATF4	145.382	163.055	151.033	150.964	177.32	141.526	133.088
TBCA	144.862	155.884	163.797	156.725	139.253	147.963	158.541
NDUFA11	144.593	135.038	171.66	126.185	162.296	106.181	155.518
PTPRF	144.227	108.396	88.4391	135.189	211.142	135.258	121.002
CD9	144.179	90.9926	119.541	120.907	147.792	113.594	111.286
MYC	144.054	164.247	145.755	166.063	145.352	155.593	156.924
DDX5	143.85	139.971	161.526	136.789	150.525	134.594	140.439
H1F0	143.444	151.142	150.564	133.302	126.054	129.125	116.947
NDUFA3	143.384	116.161	142.526	99.6406	96.6158	93.8087	124.124
CLDND1	142.665	130.28	64.873	134.591	95.0932	162.599	99.5009
HIGD2A	142.184	139.67	144.727	110.759	100.69	119.448	131.583
PFDN6	141.734	98.4482	139.405	124.583	132.171	126.222	122.851
VDAC2	141.664	138.814	140.703	123.474	143.74	133.099	143.479
PSMB5	141.384	129.797	97.1553	123.977	120.937	135.85	100.442
SHFM1	140.779	174.014	194.342	166.504	185.357	153.578	187.84
2019-09-09	140.505	127.855	151.609	143.748	168.396	128.719	142.998
EIF3D	140.345	141.453	170.372	157.045	164.749	140.28	158.344
SRP14	140.023	123.02	126.813	125.237	137.846	122.616	112.828
PDIA4	139.729	159.319	143.942	163.883	175.988	163.269	154.465
SNHG6	139.564	94.2065	96.9963	93.1163	66.7739	96.5177	93.807
UGCG	139.546	162.335	123.06	160.096	79.001	194.113	175.911
RAB5C	139.369	127.862	136.538	127.204	140.422	125.552	128.026
C19orf43	139.139	215.074	160.523	180.509	167.589	127.443	154.847
AP2B1	139.121	120.624	123.025	123.822	113.096	142.57	128.989
CD74	138.936	238.165	209.971	109.862	38.2888	130.832	126.121
PLEC	138.806	108.646	122.541	146.564	176.472	128.249	119.441
MAGED2	138.655	91.2003	89.9949	95.931	82.7813	128.951	101.196
BAX	138.427	122.268	120.805	119.574	112.262	123.99	124.989
ZFP36L1	138.372	119.863	128.492	144.394	118.717	154.931	138.941
FAM50A	138.224	123.975	143.678	131.723	159.873	113.985	134.728
CDC20	138.217	116.269	167.989	123.102	166.351	122.247	153.433
HCFC1R1	137.979	112.743	106.875	129.635	101.953	99.8452	102.315
SOD2	137.927	113.042	98.5464	113.444	112.525	275.939	155.029
EIF3K	137.82	139.423	156.192	130.942	153.219	113.494	138.594
ARPC5	137.572	117.448	113.672	119.583	108.408	125.397	104.087
PRNP	137.565	230.837	174.507	173.018	138.931	167.4	169.595
SF3B5	137.139	115.158	105.207	127.099	167.997	111.637	99.8672
C12orf57	136.893	101.71	117.982	108.679	129.031	123.402	107.424
CTNNB1	136.436	141.617	128.599	122.35	116.734	128.717	112.443
DNAJB1	136.403	106.49	108.521	94.3287	97.3077	100.188	96.5938
MORF4L1	135.462	119.057	126.367	121.782	123.51	134.099	125.605
NDUFB8	134.945	116.757	135.343	107.897	152.141	94.5651	114.748
GADD45GIP1	134.773	117.272	100.054	122.89	92.2356	84.8851	91.8973
PPP2R1A	134.509	130.31	136.855	116.838	126.43	109.501	115.745
LAPTM4A	134.155	81.6492	122.321	103.896	115.762	126.123	132.923
NDUFV2	133.8	107.975	141.321	115.779	101.381	110.505	103.01
LDLR	133.522	110.94	87.1479	106.654	156.581	111.083	88.3761
TGM2	133.395	236.28	141.464	108.259	91.8975	128.803	93.2019
PFDN5	133.326	132.453	150.2	150.718	174.439	121.603	141.557
HNRNPF	133.121	143.654	182.502	135.154	184.257	132.854	159.656
RPL13	132.729	210.008	194.779	217.568	267.465	145.353	201.343
ZFAS1	132.466	88.5321	131.157	144.72	122.74	109.235	145.873
HSPE1,HSPE1-MOB4,MOB4	132.156	180.321	188.239	149.824	128.898	136.873	156.753
C19orf10	131.893	165.72	143.579	175.408	186.503	145.992	162.041
PSMD8	131.825	132.701	149.44	119.388	133.713	117.287	128.828
SYNGR2	131.777	112.423	90.411	123.54	102.597	132.238	108.741
MAPRE1	131.365	123.675	112.992	116.713	116.153	121.927	112.429
NDUFB2	130.867	154.733	152.994	124.494	148.216	132.823	146.712
ATP5O	130.826	125.54	131.265	106.766	114.19	103.771	107.847
S100A13	130.454	71.9318	82.5841	94.7881	92.5885	104.493	81.9621
TPM3	130.195	147.45	181.575	132.896	118.086	116.237	152.688
MYO1C	129.925	125.79	139.385	113.892	97.1371	109.746	127.384
HNRNPD	129.817	163.451	139.588	132.015	145.687	111.572	123.873
FLOT1	129.719	121.056	176.303	129.418	150.574	99.4064	129.351
ILF3	129.358	109.467	119.007	109.414	126.42	108.536	107.964
SLC1A5	128.936	111.369	136.504	125.795	147.31	132.426	131.502
HNRNPUL1	128.932	142.852	151.611	132.693	125.573	128.113	135.933
LINC00657	128.851	139.321	157.923	151.138	148.527	171.445	168.742
PSMA3	128.358	118.305	91.3803	125.093	106.864	120.759	92.7792
MRPL51	128.315	109.793	115.686	118.413	112.781	118.641	120.36
LITAF	128.169	138.911	92.3873	131.516	121.724	159.829	132.436
SEC13	127.858	119.794	140.182	132.556	128.963	162.065	154.027
WBP2	127.824	103.184	129.286	115.54	139.78	134.175	132.099
2019-09-02	127.291	115.822	119.532	127.667	139.528	125.491	123.734
KDELR2	127.057	103.573	133.892	119.143	136.325	155.905	149.339
PTBP1	126.877	155.974	177.092	137.873	174.962	126.035	148.644
ILF2	126.815	120.051	122.651	108.746	95.9459	113.504	118.479
PPDPF	126.808	187.652	206.642	165.319	188.048	139.752	167.646
ANAPC11	126.661	95.0491	101.24	107.884	139.457	99.1739	103.802
ANP32B	126.648	158.491	139.355	166.106	146.65	126.72	124.01
ATP5G2	126.557	138.523	151.008	128.12	133.857	101.593	123.967
FAM96B	126.13	94.4564	96.2806	110.017	129.867	101.872	101.944
PPP1R15A	126.107	111.677	112.346	157.795	191.496	136.059	146.898
DBI	125.828	170.803	218.412	132.586	154.314	106.483	156.065
PSMC1	125.822	115.973	139.31	118.824	119.596	120.587	127.432
BZW1	125.784	139.431	175.944	127.858	135.632	123.51	150.814
CALU	125.616	134.21	137.253	147.186	169.266	170.631	173.743
SERPINB6	125.608	83.9408	113.703	105.994	117.046	105.748	109.505
PPP1CC	125.551	133.22	148.315	116.826	102.448	109.288	133.118
IRAK1	125.522	145.761	183.674	148.433	156.096	109.57	150.708
ADRM1	125.444	118.06	150.457	110.696	145.615	99.5043	114.054
U2AF1	125.23	121.603	146.45	115.613	117.288	110.875	114.889
MYOF	124.796	115.584	140.83	124.776	152.388	128.765	139.877
VAT1	124.662	106.243	118.269	114.187	104.375	120.144	113.618
C19orf53	124.495	93.7745	103.052	83.6721	94.146	91.4803	98.1301
PLA2G16	124.334	92.5996	95.17	107.757	112.852	104.416	101.299
RRBP1	123.463	105.125	121.305	108.264	105.902	121.976	130.326
DUSP4	123.267	67.4816	41.3288	59.4372	47.7618	92.0728	49.6548
LSM7	123.15	123.681	137.51	112.224	123.559	107.673	122.756
TMEM123	123.125	151.491	142.296	146.269	114.893	145.16	149.378
FARSA	122.995	74.6191	72.9534	71.7541	69.3642	83.6779	74.2498
SKP1	122.062	123.128	130.445	124.162	110.631	117.914	118.12
ATP6V0B	122	73.2014	103.274	79.3952	124.386	97.3857	113.171
LRRC59	121.937	126.752	163.674	133.197	146.256	130.875	157.7
POLD2	121.838	128.722	152.491	120.768	165.727	100.461	126.607
PLIN3	121.728	120.936	170.175	116.867	110.717	115.993	142.675
SLC7A5	121.287	110.522	125.14	132.346	135.301	108.003	115.766
DNAJC25,DNAJC25-GNG10,GNG10	121.217	125.598	138.925	115.288	105.46	128.113	134.363
PDIA3	121.214	146.932	115.823	150.852	135.47	143.687	124.879
ILK	120.71	123.572	121.824	107.15	94.579	103.844	106.87
CTSB	120.572	117.915	62.596	143.209	107.657	137.317	71.0545
PSMC5	120.406	116.449	141.054	108.664	122.418	106.096	115.213
UQCRC1	120.369	119.738	120.697	114.182	123.489	102.877	108.712
VCP	120.147	147.994	177.251	149.579	171.605	155.666	169.981
MICAL2	120.041	121.442	93.3635	104.928	72.5153	143.388	135.18
MFGE8	119.851	71.0996	82.1468	110.654	139.568	94.2069	80.4919
RMRP	119.443	91.5232	80.1151	49.7149	114.234	61.7362	76.6025
SRSF3	119.254	97.8011	119.984	99.3154	104.219	89.9985	101.917
ATP1B1	119.252	113.19	74.8203	84.8831	54.2493	107.77	75.8532
PUF60	118.99	95.6005	87.5853	102.409	110.854	94.473	81.507
MAF1	118.961	94.163	97.4738	115.691	117.794	105.839	98.0659
HNRNPM	118.851	122.528	134.868	103.471	146.684	95.3181	105.222
HNRNPAB	118.816	152.252	163.318	157.476	143.191	107.969	140.522
CCT2	118.773	106.149	100.784	105.558	114.391	107.072	93.4888
EWSR1	118.71	106.611	125.556	100.835	119.274	96.3824	106.322
BRK1	118.709	111.6	123.634	99.793	110.659	103.884	120.062
HIST1H2BK	118.585	86.0756	169.435	122.013	113.297	145.303	158.816
P2RX5,P2RX5-TAX1BP3,TAX1BP3	118.517	105.58	99.3563	106.898	82.3772	94.472	101.595
BASP1	118.285	140.011	121.113	152.372	97.6959	144.309	133.49
BRI3	118.052	142.219	183.344	170.459	173.17	145.952	195.093
AES	117.539	145.281	185.097	119.655	91.7766	111.471	148.673
IL11	117.251	54.091	36.224	90.0602	128.213	86.2925	71.9644
PTMS	117.09	118.028	124.166	125.79	112.615	93.0205	110.02
FDPS	117.045	112.636	154.306	100.961	127.118	86.7866	116.537
NT5E	116.997	154.09	198.096	160.597	144.487	138.414	162.859
COPS6	116.973	128.618	142.829	117.549	137.73	115.092	127.464
DDX3X	116.9	103.415	131.569	99.2505	132.781	125.39	134.095
YIPF3	116.848	80.6823	77.0896	101.073	95.8226	114.327	100.644
AHSA1	116.53	104.404	125.953	113.696	122.75	108.79	116.495
MAGED1	116.296	60.4587	99.3878	88.1654	84.7816	156.279	145.871
SCP2	116.244	48.3743	52.8661	50.661	67.2531	75.4839	57.3475
PXN	115.968	111.378	137.502	123.569	119.068	96.2046	109.074
PHB	115.712	114.546	125.236	105.947	113.657	99.8273	109.661
C1orf43	115.469	111.325	106.695	111.395	100.149	108.264	109.979
XRCC5	115.432	107.284	121.914	102.525	112.689	103.719	106.282
EIF3L	115.416	116.767	132.32	109.932	125.157	115.584	119.392
PLAU	115.352	166.101	76.8059	74.5707	34.7185	93.9748	76.8329
MDH2	114.778	128.6	142.126	125.472	136.114	116.082	132.235
SHISA5	114.639	112.633	107.127	109.874	97.6846	109.412	105.304
SLC39A1	114.584	109.894	120.096	107.488	105.51	103.772	107.61
SF3B2	114.541	147.522	159.314	124.922	132.756	131.063	146.321
EIF3A	114.534	105.482	139.599	100.861	132.912	121.03	135.743
C20orf24,TGIF2,TGIF2-C20orf24	114.321	131.687	139.781	138.714	140.362	111.451	127.716
UXT	114.022	74.4162	107.812	86.6936	112.594	95.3283	99.5783
TOMM5	113.968	157.511	143.876	149.357	155.183	112.218	127.438
PPME1	113.849	112.176	188.284	133.576	326.914	119.708	229.665
KTN1	113.799	85.0154	86.1996	103.497	123.875	104.143	86.1401
NARR,RAB34	113.635	107.123	128.576	107.565	114.594	103.274	111.806
KRTCAP2	113.427	86.0852	103.546	104.287	108.135	93.6223	101.97
SLC9A3R2	113.332	55.6924	41.7397	59.2768	44.1627	66.2259	43.8797
COX6C	113.284	111.497	98.597	110.636	103.248	106.182	97.6308
ARPC1B	113.17	132.339	202.659	122.339	122.025	111.935	155.878
IL6	113.153	116.236	83.1121	72.4741	39.3162	185.341	149.655
TPD52L2	113.017	131.993	127.657	115.664	151.934	104.803	111.054
SRPK1	113.011	79.2554	76.3614	85.8942	71.9196	103.609	99.3256
AURKAIP1	112.978	100.677	120.395	94.5634	104.923	94.6378	110.954
AK6,TAF9	112.971	114.973	123.233	113.226	110.285	111.068	120.739
HDLBP	112.947	111.615	116.134	105.375	101.319	118.12	119.512
EIF2S2	112.823	112.833	115.6	115.712	114.925	111.181	112.643
HSPA9	112.715	126.579	134.542	123.134	114.076	117.246	122.848
MXRA7	112.682	107.772	119.864	119.569	124.917	108.459	120.091
TMEM147	112.58	120.393	117.924	128.446	119.839	103.67	126.129
KLHDC3	112.094	75.5953	70.1471	71.6711	82.0537	86.1807	93.7714
MBOAT7	111.94	147.813	134.32	120.684	127.047	117.516	123.684
MAP4	111.918	102.471	112.317	115.885	126.949	108.55	107.901
PIGT	111.897	82.393	74.4153	99.7911	95.8717	89.8489	73.02
PYCR1	111.673	99.2994	105.628	111.079	91.3614	117.761	126.424
GRINA	111.365	94.7991	98.3419	119.878	114.61	112.762	99.1789
ATP6V0C	111.222	129.493	130.361	145.596	156.887	129.722	127.063
RPN1	111.176	104.885	113.011	112.841	127.307	120.964	109.504
TNIP1	111.033	136.747	105.957	97.4883	68.9393	116.013	122.447
H2AFY	110.957	114.765	142.162	107.066	106.658	98.2718	125.379
PVRL2	110.798	117.057	104.123	125.958	86.5036	121.199	117.559
CD68	110.686	82.6164	65.5847	107.527	101.44	87.1014	65.9501
SSU72	110.682	101.218	127.258	99.0421	98.7857	100.259	119.981
TUBG1	110.527	89.9933	104.181	88.2903	88.5014	94.4978	98.3099
ACLY	110.491	109.847	117.507	103.548	114.678	105.413	114.974
SEC61A1	110.353	104.931	115.224	103.137	108.557	115.231	122.202
SSBP1	110.317	161.864	190.597	151.729	158.245	137.74	169.235
ANLN	109.855	117.296	147.035	131.759	164.427	111.256	129.291
CD97	109.842	93.7478	88.7448	96.723	98.9425	97.7621	83.5386
CHMP4B	109.83	106.244	115.369	104.037	128.206	98.3001	105.24
CLTB	109.776	87.7942	111.825	98.2313	105.734	79.2565	91.4858
AP1M1	109.419	88.804	100.263	82.9371	89.2195	83.71	90.9565
F2RL1	109.305	56.7784	44.0944	103.064	242.749	69.9375	48.7889
MIR3610,RAD21	109.296	106.872	94.7524	106.356	98.7898	106.5	83.8703
AGRN	109.035	94.5626	95.8422	105.056	89.6965	102.378	111.789
TRIP10	108.969	104.661	118.903	89.5422	80.9233	97.4546	104.329
DDB1	108.594	100.63	97.5719	91.4387	85.21	113.642	111.491
APRT	108.375	109.688	128.556	112.792	181.937	89.5178	105.623
SLC38A2	108.327	50.5888	53.4122	85.3955	96.3116	119.727	77.5222
RTFDC1	108.301	95.4846	105.317	110.178	111.316	102.29	96.0727
CYBA	108.299	150.812	132.602	145.413	158.897	92.5196	107.7
RHEB	108.293	135.025	131.332	142.567	149.308	135.229	140.273
ARL6IP1	108.241	122.164	107.205	140.384	155.558	122.856	104.837
CDCP1	108.238	111.011	86.4714	112.58	96.6797	114.44	97.7996
ECI2	107.83	87.0874	87.6004	88.9442	68.7876	92.844	83.2835
SDHB	107.586	78.4714	102.077	86.6206	89.4776	88.3575	99.1266
GUK1	107.399	95.5953	107.811	98.1636	80.244	81.5487	97.6024
PCMT1	107.396	83.8383	71.1732	98.416	106.467	100.128	77.7057
PSMA4	107.335	106.826	116.596	99.1973	98.3328	101.74	99.5849
SRSF5	107.288	96.3097	117.302	102.856	105.258	92.691	108.406
GNL3	107.127	114.877	108.731	123.101	108.457	125.066	125.975
FKBP2	106.9	126.055	122.774	109.361	103.919	116.754	112.547
PAICS	106.887	124.976	99.2654	101.979	89.2727	109.962	96.3377
NELFE	106.615	60.2825	75.8817	76.831	91.5432	80.2327	76.9005
CBX3	106.491	106.468	114.321	101.237	99.7605	101.326	101.457
PPM1G	106.259	103.072	124.772	101.429	97.0173	89.0482	117.991
RAC2	106.018	116.84	111.785	112.276	127.374	95.415	93.325
FAM127A	105.99	112.023	110.466	109.226	121.792	102.938	102.364
ODC1	105.875	81.7015	60.3016	83.4498	96.0899	79.7046	65.0305
ECHS1	105.686	101.787	116.613	94.8715	130.013	91.22	104.489
GIPC1	105.446	84.5592	87.4176	76.5271	74.6145	79.2808	80.2075
CAPZA1	105.392	118.902	105.205	106.239	104.057	108.732	106.244
ELOVL5	105.169	88.7189	85.509	102.228	97.911	108.719	117.741
LRP10	105.129	107.465	63.6334	110.604	94.0934	103.115	74.9599
TOMM7	104.987	98.5895	126.648	102.756	111.363	108.371	121.234
RNF181	104.927	78.6933	98.1005	87.1595	102.025	83.3054	90.6226
PLD3	104.886	80.6274	74.1953	90.3115	85.2228	87.2647	78.8474
COLGALT1	104.874	92.7308	79.7773	92.3768	82.4222	102.116	79.8876
PYGL	104.748	113.583	148.151	134.317	125.507	99.6791	130.212
TARS	104.732	122.984	126.495	108.386	81.5098	114.885	117.144
SLC3A2	104.555	90.2097	90.858	111.738	126.78	96.2998	90.3279
DNPH1	104.458	117.102	96.3588	143.262	103.808	88.1162	126.988
UBE2M	104.455	99.6241	99.0368	91.8556	76.7163	96.2741	100.076
RNASEH2A	104.374	69.0488	91.4119	66.1437	79.2065	72.0325	74.1441
NHP2L1	104.317	102.8	97.6268	96.7755	88.8533	93.395	99.6728
ARL6IP4,OGFOD2	104.215	89.0019	100.935	94.2732	105.805	83.7165	95.7116
TMED4	104.154	78.9124	77.5498	87.5679	73.7162	93.5675	88.1262
RAB7A	104.06	107.541	105.195	113.576	120.479	106.782	101.298
VCL	103.976	92.1434	101.591	90.8659	122.13	98.0853	101.234
TOP2A	103.945	104.308	125.103	101.464	116.264	111.17	117.593
ASNA1	103.934	71.2626	78.9024	73.2263	83.4119	71.6241	61.1536
TSC22D1	103.916	80.8064	83.7737	94.134	86.5297	89.9726	80.3971
CCNB1	103.769	105.882	119.151	116.225	138.451	100.153	116.703
PMP22	103.768	62.211	59.8113	121.43	252.881	104.903	103.218
ADORA2B	103.751	69.0169	75.7396	97.9122	90.1557	88.7159	86.451
SAT1	103.722	39.1954	27.6979	53.0236	31.8921	99.4573	63.9345
TOMM20	103.611	97.5446	94.2719	99.9419	79.5701	98.8762	98.5063
TACSTD2	103.469	134.845	103.513	129.023	93.6073	132.909	129.286
MRPS10	103.459	61.1731	50.1549	79.7782	82.0551	81.2961	74.4556
PCNA	103.452	123.542	171.215	108.96	154.714	91.3594	124.587
REXO2	103.359	111.718	130.219	91.0248	79.1595	97.23	126.962
FRMD6	103.095	82.0664	60.8106	99.9232	105.228	121.81	77.2795
TIMM17B	102.853	56.8481	69.9825	62.0592	80.1417	76.6327	81.1893
DDX39A	102.797	65.7978	77.6134	65.1359	54.2906	62.2074	63.6305
HMGB1	102.673	108.945	122.884	114.658	108.776	91.8416	116.683
TMEM14C	102.601	104.747	105.51	104.428	96.1985	86.7333	86.9866
SDHA	102.595	124.056	140.658	103.99	82.1814	110.747	141.474
ERP29	102.473	94.0085	103.274	90.6563	82.9407	90.8676	97.336
NDUFS4	102.243	96.3135	100.067	96.0648	90.0176	81.519	90.5727
ALYREF	102.084	127.568	125.282	115.124	131.155	98.1447	112.649
NAA20	101.826	102.956	91.1873	100.003	93.3615	103.365	96.2206
ARPC4,ARPC4-TTLL3,TTLL3	101.826	105.316	103.705	89.0362	114.878	80.0099	84.0269
COA4	101.703	102.934	97.4251	101.244	96.207	91.5792	96.5436
CTNND1,TMX2,TMX2-CTNND1	101.66	106.533	99.9193	103.752	118.226	103.344	89.637
SUMO3	101.609	122.967	130.883	124.375	103.328	97.4258	115.485
RBMX	101.403	102.295	123.483	97.114	99.5385	98.4895	110.601
MIR6852,TLN1	101.375	108.691	116.11	107.119	103.481	121.484	116.386
TRAM2	101.219	89.6333	84.3327	110.868	130.202	100.947	121.846
PIN1	101.068	77.5172	76.6805	80.3846	81.5852	70.3734	76.1975
CTSA	100.872	79.3529	99.7314	86.8429	101.142	99.7294	98.3811
CHMP2A	100.843	81.9414	91.0574	90.0192	95.2681	85.83	81.5894
NAMPT	100.687	158.543	115.237	117.975	108.443	144.043	127.4
TAF15	100.469	114.284	123.369	110.111	123.334	102.674	111.081
SNRPF	100.27	77.578	92.3367	82.3309	81.8288	79.7852	76.6673
CLTA	100.132	179.234	184.803	172.175	198.563	130.845	164.573
SLC25A39	100.128	107.892	132.25	105.701	101.795	91.3921	112.458
ZYX	100.047	130.383	145.948	118.181	126.436	95.3766	113.579
FAM32A	100.045	76.4382	76.6084	70.4124	74.9252	72.6224	66.1941
SLC29A1	100.015	69.3299	59.5342	75.183	84.1589	61.9589	61.5981
DBNDD2,SYS1,SYS1-DBNDD2	99.9964	120.813	94.2841	115.103	85.8964	91.617	95.1648
SPTBN1	99.969	73.1169	79.4076	97.7971	135.886	82.8229	82.8226
IFITM1	99.8942	60.869	93.0738	82.1451	67.605	107.266	72.8198
HNRNPR	99.8083	98.0365	109.22	88.8604	109.72	89.8154	102.006
SDCBP	99.502	86.3806	58.3396	89.8057	80.2048	98.6954	75.1293
LIMCH1	99.3027	136.548	119.702	127.007	158.649	131.623	144.51
ACOT7	99.2221	66.6726	85.7859	55.0443	61.9904	63.8474	70.9268
TPX2	99.2064	110.275	118.899	112.99	129.605	98.4502	105.456
MIR6513,TMBIM1	98.9887	78.9456	80.6899	89.2698	98.4112	83.8812	80.4968
CNN2	98.8573	133.568	156.255	117.531	116.971	106.001	139.045
HMG20B	98.8137	127.492	146.135	146.509	110.85	109.595	140.9
PA2G4	98.7745	95.9745	111.089	102.198	112.627	90.5051	98.722
YBX3	98.583	102.453	106.18	117.833	119.265	106.273	103.326
MIR4721,TUFM	98.5524	96.158	101.311	113.133	124.204	92.9333	94.31
PSMA2	98.3531	85.0971	89.8719	81.1621	88.3961	89.6804	85.4118
TGFB2	98.3276	119.092	100.94	153.548	76.288	171.906	149.977
MLF2	98.2662	104.257	111.668	95.9454	83.8073	97.4318	103.112
ATP6V1G2,ATP6V1G2-DDX39B,DDX39B	98.1933	80.2357	95.2104	83.5192	73.4139	94.4053	93.7206
SNRNP70	97.9466	152.422	162.365	151.037	172.923	120.459	140.791
TRIM8	97.9336	122.542	106.702	83.4958	89.3042	78.7161	99.918
PHB2	97.9112	109.064	115.498	105.531	101.982	86.6509	96.4625
KHSRP,MIR3940	97.8441	92.2836	112.286	86.6595	101.643	80.8104	98.224
NUCKS1	97.765	106.466	124.003	101.267	98.1176	94.9119	110.645
PTRHD1	97.6733	50.9646	66.4052	61.8984	54.9253	68.0853	64.8564
KXD1	97.529	73.5906	78.253	74.9939	77.3717	76.3266	68.2011
PYGB	97.3915	68.1781	74.2281	65.2507	61.7204	73.8711	67.0271
MRPS6,SLC5A3	97.334	87.2459	94.5869	82.7948	89.5286	79.8894	90.3605
PRPF8	97.0966	83.9491	101.987	79.2629	91.1123	88.7734	99.2283
WBP5	97.0851	85.5154	94.9107	92.0206	96.1081	96.5103	91.2492
GDI1	96.943	85.2797	84.3999	84.541	74.1241	96.631	90.9582
TRMT112	96.9179	106.896	117.916	90.7252	96.8499	89.5554	103.373
CTDNEP1	96.8853	104.476	113.097	99.6111	97.9503	94.0438	110.394
FAM3C	96.7792	130.429	139.598	112.842	119.342	125.397	138.581
LIMA1	96.4154	109.494	126.216	143.463	121.76	121.449	118.923
PDLIM1	96.404	97.1276	117.421	103.299	154.314	91.9468	95.9158
PXDN	96.4039	52.3975	66.375	71.8695	63.7178	74.0333	75.4073
GHITM	96.3841	99.2723	107.277	80.9425	119.743	92.3797	99.6314
SFN	96.3825	96.2951	206.686	106.58	178.52	79.0713	124.031
PSMD3	96.1704	110.706	122.368	110.243	108.916	106.225	116.711
USP22	96.0782	85.5894	89.8682	85.6821	96.7405	84.4224	95.5414
FADS3	96.0619	98.3523	110.483	124.385	102.06	94.0482	105.417
NDUFA8	96.0299	96.4208	115.599	84.5719	80.4402	83.1794	103.829
COX5A	95.9991	137.055	127.83	149.635	119.435	97.8675	120.673
ACTR2	95.7474	84.3443	93.9383	86.9403	77.4026	88.393	90.0888
TXNIP	95.7052	52.4013	108.327	76.5116	71.2868	194.877	184.855
RRAS	95.6301	85.3547	77.0156	106.429	65.3353	88.1153	80.2228
NANS	95.6147	80.917	90.4056	75.6416	87.594	83.268	83.2811
LAMTOR5	95.5352	105.259	93.487	105.62	92.3589	94.0901	94.0736
FASN	95.3448	86.8426	106.367	69.7881	109.567	69.0358	99.6285
MZT2B	95.336	135.049	122.022	112.526	74.2403	82.0295	102.766
EIF4B	95.3181	96.7169	98.2132	96.5069	107.463	100.202	95.2669
CD99L2	95.3115	47.1284	39.9553	83.0432	92.0572	72.6824	52.4688
TNFRSF21	95.2732	95.089	87.1283	97.7258	108.114	104.358	100.304
C12orf75	95.2219	111.36	94.1627	139.725	107.213	99.7571	97.7203
APEX1	95.1063	94.7398	81.3245	96.6992	102.543	73.1198	71.3496
PSMD13	95.084	100.37	105.845	89.4529	93.2871	96.3879	97.5138
SLC44A2	94.7956	93.4392	81.4781	86.6748	76.8903	86.967	78.473
PHLDA2	94.7685	99.2161	70.0657	107.427	69.8346	61.1139	61.5566
SDF4	94.367	77.0283	88.7517	88.1396	78.0977	81.2821	94.3548
CLDN4	94.3456	111.638	111.189	137.034	171.363	117.789	116.547
LSM4	94.2785	98.9094	116.324	101.159	98.8025	76.3814	95.9516
DDIT4	94.2497	96.023	73.9362	70.3289	99.8415	89.0606	63.8348
LMNB2	94.224	108.836	136.654	101.46	110.846	84.3912	111.836
C20orf27	94.1643	87.4065	89.677	79.7326	74.2693	76.0814	83.256
MCFD2	93.9692	82.9972	101.819	81.7255	86.4178	87.3894	106.214
ATP2A2	93.9186	81.882	62.6479	83.4391	70.7003	89.0674	72.3463
MBD3	93.9161	99.681	108.72	99.1476	92.402	83.9557	97.7956
PRELID1	93.8703	114.81	112.508	104.649	105.885	91.1021	107.447
AP1S1	93.8455	118.401	116.774	104.953	95.0904	90.408	113.63
SARS	93.5255	107.762	92.5672	101.338	92.6382	96.235	87.2004
LSM3	93.4904	106.992	104.819	87.0956	118.795	87.3425	99.6064
MRPL24	93.4829	85.9072	89.047	82.4398	67.083	71.4817	75.8591
BABAM1	93.4503	72.0828	67.0858	61.3247	66.8508	62.2778	59.4074
PABPC4	93.3554	102.675	140.966	107.401	141.567	84.3543	122.646
SERINC3	93.3232	82.5561	77.4647	98.0857	100.46	101.171	83.8094
C14orf2	93.3062	81.9303	99.1494	86.0116	94.3287	80.4846	95.7243
VPS28	93.1494	46.633	48.6642	59.204	51.9485	66.3117	52.2946
CLPTM1L	92.8223	100.2	106.92	100.729	92.5025	97.177	103.216
CORO1B	92.8011	104.806	141.689	89.448	80.7743	82.2647	110.715
ADAMTSL4-AS1,MCL1	92.7782	95.1877	88.7128	97.794	88.5246	99.7606	88.2375
STX10	92.7484	45.0351	44.708	44.1541	33.125	68.0772	47.3565
G6PD	92.722	68.9512	150.077	64.6353	80.4609	103.793	153.351
GLUD1	92.7174	85.2435	78.4692	82.1887	86.3626	90.2259	86.3515
STRAP	92.6208	77.9472	73.4942	87.3061	90.0358	94.3335	80.737
DVL1	92.6143	68.8008	85.5462	74.4844	74.6595	76.1159	86.0478
ELOVL1	92.4284	72.9676	93.6243	76.6011	85.9936	80.9911	89.3309
PGD	92.4142	98.6419	139.464	77.4805	79.6824	77.822	119.084
YIF1A	91.9232	90.2449	96.898	88.9614	83.5322	111.668	108.426
SSB	91.7986	122.708	131.181	115.463	89.5336	102.282	110.876
EHD2	91.7221	95.255	92.979	97.8137	107.047	91.3198	78.3027
MAP7D1	91.5709	91.0816	96.8411	80.9742	84.6949	81.0866	97.1781
MRPL12	91.4201	123.451	115.8	107.939	122.341	94.7095	106.205
STOML2	91.4174	117.826	102.239	119.102	115.441	92.5162	91.7812
SSRP1	91.3137	121.919	129.975	110.002	140.466	83.9498	104.171
MRPL36	91.2374	74.2857	90.7846	66.8347	57.0713	80.9463	88.0138
LAMP1	91.1597	89.2462	92.8473	103.836	99.9417	97.3118	100.48
ARHGAP29	91.1364	91.4759	137.5	97.7492	85.4605	87.0216	122.515
SF1	91.1181	107.959	111.254	92.5117	93.8878	86.3506	100.076
PGLS	90.9312	74.646	85.8207	88.7195	71.3516	69.0921	67.6349
NDRG1	90.9005	91.5652	122.546	90.0921	127.908	86.6252	111.101
MCM7	90.886	117.328	162.737	102.486	155.129	85.6754	127.354
SND1	90.8082	100.661	120.486	97.0496	125.931	92.9229	112.182
GPI	90.8073	100.727	113.07	91.4967	95.3144	87.8938	104.998
ZFAND3	90.773	57.1366	49.1737	68.4253	72.2657	75.9576	69.5253
ACADVL	90.7146	81.277	83.1625	89.9689	67.5731	82.149	94.4694
PPIL1	90.6289	59.4251	50.3963	72.9639	69.586	77.7854	71.1392
PDLIM7	90.4081	87.2416	76.8529	86.3736	69.866	76.3906	65.2533
DNM2	90.2827	74.8393	75.3044	73.006	74.7548	77.4013	70.5393
POLR2G	90.177	76.8005	67.3271	80.1327	74.0222	77.7494	81.0921
SERPINH1	90.1493	103.872	106.654	94.073	82.3015	98.3206	98.9348
NUCB1	90.1124	72.5157	84.1568	75.011	70.8583	80.9577	74.8323
HIF1A	90.0341	121.334	80.811	120.227	98.207	116.245	82.3076
HEXB	90.0039	99.334	95.7335	125.482	128.879	107.001	103.578
BNIP3	89.966	108.772	134.12	92.5969	126.159	78.8615	102.113
TOMM40	89.9361	102.474	116.713	89.8163	98.7705	79.9727	103.199
TMEM230	89.883	85.6997	90.3461	90.4083	94.8459	79.6498	89.6546
HSPA4	89.7918	86.0243	85.5205	87.4213	76.879	91.9001	86.7757
PQBP1	89.123	55.4673	71.1455	63.1941	87.3298	73.4295	78.9663
SBDS	89.0523	90.9139	95.6141	96.8835	118.651	95.7536	99.5125
ATP6V1F	88.973	87.4519	112.507	84.7196	104.895	83.5746	94.2233
TMEM59	88.9302	61.7405	74.5375	65.4984	90.0346	74.3049	75.5268
CD320	88.7122	68.3729	56.0938	75.9793	86.427	65.4921	57.373
RNPS1	88.7085	85.9536	89.7159	92.0724	107.1	81.5293	79.1861
ARCN1	88.6716	93.9212	106.733	96.1605	91.9296	124.1	124.095
AIP	88.6479	95.559	91.0639	82.2705	68.9334	85.3381	82.4302
MCM3	88.5186	95.1864	102.826	86.6491	113.308	67.6119	94.5889
SPCS1	88.495	80.0839	82.3221	88.9659	98.0255	92.2547	87.8328
NDUFB11	88.4949	59.4615	71.1711	64.3882	86.2091	74.9008	81.1778
MRPL4	88.4227	75.5935	79.2125	74.135	74.0729	74.1852	74.6641
RAB11B	88.3254	68.1386	68.1359	63.8754	66.6079	64.4077	55.54
MIR761,NRD1	88.2994	65.9964	100.068	68.9909	107.007	79.9323	90.893
FOS	88.2559	57.8803	86.2061	71.8535	136.083	83.5842	86.1861
IFI27	88.1388	97.2449	144.34	101.198	118.002	94.404	98.5352
GNG12	87.8019	77.0028	86.0474	83.6221	102.57	84.7036	87.8661
UAP1	87.7921	102.909	123.461	95.0752	59.0699	89.5696	109.756
SDHD	87.6628	99.9547	106.464	100.076	95.7129	96.6095	105.058
DUSP6	87.5607	37.0618	25.9494	60.045	72.0245	52.8489	33.7398
PTPN11	87.2236	72.8247	68.7107	80.9343	87.6606	81.8099	75.9822
BAD	87.2131	119.218	114.128	89.5274	83.7054	77.9989	97.0757
CHMP3,RNF103,RNF103-CHMP3	87.149	75.7902	82.0461	82.9699	82.6697	82.7178	83.9808
MYADM	87.1113	100.295	90.1947	85.637	67.7892	83.145	75.9209
HYOU1	86.9936	97.4779	86.699	103.396	100.284	97.2195	101.227
HEG1	86.9704	69.2196	62.7773	88.3816	71.7033	107.31	93.4365
C6orf62	86.869	65.4518	71.6184	74.9028	75.0889	82.0358	72.341
MIR4647,SLC35B2	86.8131	58.5239	56.8146	71.1696	83.4685	73.3286	69.6148
EIF4A3	86.7623	89.373	85.6266	89.5883	90.9299	84.3175	84.5885
MDH1	86.7453	80.5359	89.2876	75.5394	77.4686	74.2965	79.1807
PPP2R5D	86.7134	56.6605	52.0597	65.9905	54.9795	78.0325	78.9922
GPR116	86.7094	79.2606	40.3781	56.7187	49.5055	58.1227	44.3288
OAT	86.6869	87.7607	107.832	87.8679	109.91	87.9247	110.073
OCIAD2	86.6374	91.1307	91.8289	72.5209	49.5006	69.8895	73.1784
SUMF2	86.6282	78.5054	74.3201	75.9706	76.412	70.4895	77.1504
EGR1	86.6155	21.7952	27.8974	49.5734	156.576	77.393	62.2252
PRRC2A	86.589	72.7253	78.6398	76.1843	76.2834	77.1704	76.7776
PPIF	86.5623	140.234	177.546	131.324	128.179	143.63	233.298
ENSA	86.5222	98.2037	104.057	85.2729	85.2256	75.6571	87.393
SERBP1	86.4054	77.6098	91.4189	76.7	93.07	76.0751	86.8316
SLC39A7	86.3478	51.1482	72.5975	68.0712	73.7672	99.1235	90.9909
CLPP	86.3418	87.4971	81.8254	79.6656	74.8707	71.3574	83.8386
TSPAN4	86.2902	73.0225	81.845	76.5758	61.8131	65.2156	75.8904
SNAPC1	86.2486	61.6752	45.8958	151.601	226.643	110.211	81.9803
CSF1	86.2399	114.067	63.7629	71.0684	60.9538	91.4547	57.4996
COX7A2L	86.2309	75.8841	97.518	84.2002	82.3448	84.0369	91.6738
EHD1	86.2095	105.748	98.623	72.7724	55.0176	75.4591	89.4743
GALNT2	86.1828	100.815	82.2045	108.645	93.7029	90.0741	87.5382
APMAP	86.1364	102.46	83.0865	92.5424	92.8184	90.2036	91.8427
DPM3	86.1269	74.8235	111.768	49.6168	66.573	69.4767	85.4592
MIR636,SRSF2	86.0905	101.601	110.688	93.6333	107.307	74.7535	91.771
TOMM34	86.0123	62.801	56.1797	59.1461	54.4747	68.1499	55.904
IER5	85.9862	95.0655	91.0869	112.941	102.021	96.2204	105.431
TMPO	85.9267	96.9511	96.622	85.9647	100.538	78.6585	87.8673
OSTC	85.8067	79.6422	58.3265	66.1085	61.3492	84.6791	64.1248
HYPK,SERF2,SERF2-C15ORF63	85.7047	67.2803	73.2271	72.1258	72.7538	69.5499	71.9106
MRPL2	85.693	46.7413	43.4492	61.5691	54.4766	75.8934	75.1681
ATP5L	85.6621	113.718	117.971	97.437	96.5941	88.0569	115.978
PTGES	85.4729	54.7033	54.2693	64.2053	122.303	61.2505	47.8824
SAE1	85.468	85.5678	97.8071	80.4776	91.5486	82.258	88.2607
PLOD1	85.4527	59.9406	76.5336	63.4208	68.5034	80.6237	73.8852
HMGN4	85.4426	62.5292	76.5597	73.4883	66.2105	81.9685	77.6271
SNX3	85.4356	71.7417	60.7479	94.239	98.7191	84.5701	65.9042
G3BP1	85.4214	93.5972	97.0843	91.0516	89.2758	78.8569	85.7804
TK1	85.1945	95.6519	128.444	76.6103	121.739	68.3339	102.649
MRPS15	85.1669	73.0694	108.616	69.9191	112.494	74.9414	99.3937
GLTSCR2	85.1538	99.6342	117.198	100.647	107.038	82.8699	99.0773
H2AFV	85.1418	95.1114	110.699	91.1757	105.3	83.0674	97.0325
DYNLT1	85.0877	78.3071	66.9753	84.6829	92.8565	76.6083	66.9408
EPN1	84.9902	110.888	109.709	93.378	91.2268	86.4114	95.8146
COPB1	84.8407	83.8029	85.9872	80.6624	75.2954	103.965	99.0427
TFG	84.6833	84.3196	85.7331	82.7712	64.4077	85.7388	81.0127
MAZ	84.6489	100.79	110.686	105.819	101.318	92.0592	102.815
LMAN2	84.6473	85.8898	82.3553	92.2102	86.0961	85.7661	76.719
SEC14L1,SNHG20	84.6069	68.7147	76.3328	74.0864	73.9266	93.9194	97.8014
CD82	84.5363	115.898	83.8381	68.7532	31.1186	116.154	102.899
TFPI	84.5014	93.6675	80.1452	95.3016	87.7817	114.714	99.804
AUP1	84.4816	64.3115	73.6997	65.8918	70.2781	64.1288	70.7471
QARS	84.3485	78.1774	95.8376	83.4546	88.0673	88.284	96.9655
ETFA	83.9647	75.7	77.6981	80.0964	90.277	73.9532	76.0384
DDAH1	83.7558	97.1344	91.9596	100.713	100.544	106.03	106.194
RANBP1	83.7272	126.248	121.224	126.048	115.137	79.0681	105.295
MANF	83.7184	100.021	73.9267	98.2375	105.942	92.4982	89.3049
IFI27L2	83.7118	67.9248	78.7695	68.8366	68.8302	70.1134	64.4443
LAMTOR1	83.4388	80.2141	95.8803	80.8955	99.8669	73.2466	81.4432
SFT2D1	83.3838	80.5506	68.9853	78.1743	73.5418	84.3942	71.357
STRA13	83.3355	57.4384	86.3984	65.3513	76.3605	60.1571	68.2524
AKAP2,PALM2,PALM2-AKAP2	83.3086	92.5781	91.3664	102.166	134.924	85.916	89.9972
MMADHC	83.2697	86.3918	87.818	80.5487	63.9134	90.0153	90.9082
RCC1,SNHG3	83.0815	74.3483	116.781	77.025	94.4836	83.8708	126.846
SCAMP3	82.9938	63.097	63.1746	67.5902	51.8369	69.8855	65.1431
KIF5B	82.9116	88.802	69.1334	72.3259	52.1265	83.1024	73.7516
UFC1	82.8314	62.8386	61.4718	67.6742	48.0971	82.4439	72.0555
CD59	82.7896	67.7483	61.1323	77.7016	77.4567	76.8086	65.0302
UBE2A	82.7074	79.2789	83.802	75.6583	72.4752	86.6954	88.0918
RTN3	82.4416	108.886	99.246	92.1679	86.4053	98.3836	93.2609
MGAT4B	82.4269	96.5283	104.469	108.409	99.9156	83.5899	93.0666
DDX21	82.3803	99.4912	90.135	86.8636	86.8641	94.3044	98.9646
HYI	82.3734	65.5439	69.8275	86.6169	87.0193	64.4017	78.8716
PDHB	82.3699	92.9393	91.9008	80.1889	85.8169	87.3459	83.8435
HNRNPU	82.3405	111.328	114.847	98.1961	107.068	83.9794	95.5025
WSB2	82.3379	69.7751	74.2671	75.8304	77.1644	70.7261	71.59
PTP4A2	82.1867	71.2928	91.023	66.0336	82.2838	76.8606	88.1422
CAST	82.1525	100.231	84.0983	86.8359	66.5717	84.7973	83.4745
ATP6AP1	82.0533	64.7193	61.5692	77.9243	77.3604	80.8	69.6117
ALCAM	81.9658	81.0194	67.5276	86.8466	76.0303	83.6235	77.9717
AURKA	81.9589	82.6087	97.2791	91.2918	109.19	89.5333	93.2942
SNHG16	81.8786	83.7055	86.0675	78.0976	80.1151	90.8347	98.0668
MAPKAPK2	81.8318	72.875	69.8409	82.4893	69.6306	74.8764	75.6126
AHNAK	81.8147	74.7467	71.9381	88.9218	115.296	81.7309	82.6517
EID1	81.7973	75.0769	87.5432	76.6242	82.7592	74.1768	71.2288
ARF6	81.7915	75.216	64.2189	80.9548	69.9596	81.1941	68.4403
NRBP1	81.6331	60.2093	82.9667	66.0076	59.5443	74.2507	79.5249
TBCB	81.6222	67.3899	71.2155	67.1217	68.5584	66.9908	68.0562
BHLHE40	81.3858	94.4162	74.2327	88.4031	106.542	105.36	80.8793
VEGFA	81.3009	38.8008	37.2527	55.7249	44.8727	67.1514	54.1395
PCNP	81.2832	71.0773	72.4114	74.6766	63.5413	78.5316	76.0084
YWHAG	81.0781	93.6226	91.6106	92.9516	110.198	92.4475	92.5269
CAPN1	81.0184	101.73	99.5102	80.3903	66.1727	78.9162	87.4404
AP2A1	80.994	75.2523	92.3853	70.9416	82.276	75.0775	81.3986
SAA2,SAA2-SAA4,SAA4	80.941	269.118	63.5132	55.3129	9.28665	204.155	108.084
FADS2	80.8995	77.9217	110.319	63.7001	103.327	58.2264	80.1256
NDUFA2	80.8739	68.4918	82.7021	61.328	64.902	66.2776	71.003
RAB8A	80.7938	65.2947	64.8973	60.7926	63.4758	67.8902	56.1922
PPP2CA	80.7457	92.5615	89.6176	96.4505	84.7893	81.1993	79.2055
MMP24-AS1	80.732	74.8133	115.23	84.4522	72.04	91.4693	112.17
ISOC2	80.7214	68.9048	67.6321	63.6331	60.2073	69.7529	74.6755
COPG1	80.6601	73.9326	89.9075	77.0284	61.8682	99.9924	100.899
SRPR	80.6582	83.0368	110.02	77.0857	71.8203	94.2526	113.401
PPP2R4	80.5825	86.4804	88.1084	78.8061	75.5404	83.9599	93.1552
KIFC3	80.5217	80.3596	65.4245	79.7266	83.174	61.817	63.7896
KARS	80.4528	88.0838	80.3267	90.2713	102.731	77.2592	81.3862
CYB5R3	80.4474	91.5944	86.5288	84.0008	84.9297	73.0068	84.8192
NDUFS7	80.4301	84.1813	83.8846	82.6522	88.3744	59.2399	74.4132
ARPC1A	80.3882	101.823	113.271	95.0505	100.577	84.5336	87.8528
CCND3	80.22	65.6479	68.2325	60.8671	68.0809	62.4934	86.8659
UBXN1	80.1007	66.3061	63.3852	67.8931	73.8425	65.2404	64.6123
ITGA6	79.9912	115.023	95.0731	91.4428	62.1582	83.2929	87.4787
HGS	79.9843	80.2435	82.7727	74.2238	86.1278	71.6283	76.3933
MAT2A	79.6594	65.4367	69.9969	65.7317	63.7293	73.0684	78.3592
LINC00493	79.6525	62.5447	72.9419	64.4688	51.8111	70.1607	64.4386
MIR3605,PHC2	79.6508	67.1825	76.9918	63.4462	96.1962	60.3944	60.3029
STAU1	79.5793	80.7272	74.2572	79.5066	70.687	79.9923	78.348
CTTN	79.5764	139.894	154.063	115.056	148.164	88.9655	124.948
MIEN1	79.4147	68.7036	96.6605	68.2073	81.1639	67.6885	81.9227
CMPK1	79.4081	61.6621	80.4694	62.151	83.7076	75.788	79.9905
MRPL27	79.223	71.6627	76.1429	74.3005	77.2671	79.3647	80.2335
UQCRFS1	79.2021	110.851	98.7889	115.079	88.6777	80.4473	91.5558
CSNK1A1	79.1223	79.5645	78.6704	77.7673	80.6999	84.7625	77.3446
STK38	79.1067	57.8251	58.5705	67.0278	59.9439	76.679	70.1963
PHF19	79.0118	99.7241	110.668	78.1007	85.8563	75.4324	100.046
GLRX3	78.9803	70.4864	80.2185	60.9325	73.0985	65.0438	81.0314
PTPN1	78.95	89.5752	83.2763	93.4132	84.8764	98.4536	94.0041
VARS	78.8933	56.484	59.6999	74.889	78.9089	59.1737	58.2787
ITGB5	78.8814	68.6261	71.2471	70.7006	79.2778	66.4618	62.5854
ERGIC1	78.7635	55.2778	62.2174	78.8417	72.0226	70.3428	56.2054
CNIH1	78.7035	59.1498	53.6426	74.0186	87.7953	74.9292	57.1757
HMGB2	78.5724	134.736	151.975	124.891	168.335	95.2883	123.403
BYSL	78.424	49.6736	39.9787	62.8422	53.1454	63.1977	64.2577
RBM3	78.4189	74.952	89.2826	81.2463	110.801	70.8898	82.3363
NDUFB10	78.3615	66.6683	77.5699	76.8888	95.5591	65.6015	69.2219
VPS29	78.3497	66.7115	67.4754	61.3936	68.4508	65.1564	61.2627
AJUBA	78.3224	71.2803	61.4711	91.5564	118.126	82.4827	57.3594
NDUFV1	78.2053	107.362	103.424	81.6472	74.3837	78.6023	88.5839
YWHAH	78.1775	102.325	100.285	96.187	94.3106	73.9758	83.2642
CNPY3	78.1155	40.7069	37.2019	58.6801	56.1412	66.4712	61.3702
VPS25	77.8917	74.239	77.4933	72.0233	70.5652	67.3923	66.3464
CDC123	77.8733	91.3566	76.6478	61.2308	36.3561	67.1494	72.3178
ATP5D	77.5197	90.0709	101.771	94.6555	84.3105	74.8937	92.2474
TMEM30A	77.451	71.6322	55.6346	74.2434	81.302	90.4232	71.748
RNF10	77.3539	67.9722	74.3508	81.9117	79.9698	72.2876	71.1983
PNPLA6	77.3406	46.6971	45.6504	45.4572	40.7319	55.2017	51.3062
MANBAL	77.2953	80.6625	69.5932	79.1288	88.8076	77.3454	73.991
DEGS1	77.2631	79.0045	74.7711	74.6729	63.3428	68.6852	71.7276
HSF1	77.2264	68.7104	60.6669	71.599	67.7855	68.9015	61.9045
SLC52A2	77.1161	61.3624	52.5734	71.6883	68.1148	74.5756	61.7843
FN1	77.0715	88.684	81.3332	69.3859	42.9555	83.9612	71.2954
H1FX	76.9403	100.486	93.263	107.141	95.4335	84.0318	85.1628
MYEOV	76.918	70.0415	40.2604	48.4818	34.033	50.9659	41.0631
FAM127B	76.8128	91.966	105.267	86.1647	73.4161	73.4276	79.6879
ACTR1A	76.8015	70.5688	73.2308	57.2397	74.7791	69.1131	71.7473
FUS	76.7952	81.031	93.5433	76.0316	102.14	63.1696	75.7541
IER2	76.7652	49.6089	37.8282	53.7917	79.8581	65.8682	50.5099
NOC2L	76.7496	55.0754	79.0814	63.7222	77.7439	66.3468	73.7177
ATP6V1E1	76.7206	71.8827	78.0027	82.2074	97.6441	82.4728	76.6822
LTA4H	76.6689	60.0032	62.1399	57.2459	58.9783	66.8014	59.1146
ATRAID	76.414	55.7336	58.0271	67.7581	71.7369	61.939	54.5684
DPP9	76.4128	65.0079	80.9636	74.2641	70.732	69.4409	77.1243
ADK	76.3759	67.5697	71.9255	64.5585	86.7616	67.055	67.4601
CLTC	76.3033	80.9737	81.6522	70.727	66.6142	89.7271	84.2503
DHCR24	76.3031	59.7084	106.143	72.2322	201.642	55.1473	68.7579
ATP5F1	76.2222	90.2167	81.281	87.8694	86.4117	73.0641	75.1596
PPP6R1	76.2026	65.0579	66.2761	61.4609	60.4654	63.2066	63.9234
TMEM109	76.1374	71.0462	63.5412	69.7727	86.003	59.1774	59.1907
GART	76.1226	76.8176	76.1874	67.2749	55.0806	71.4299	71.5709
CDK16	76.0237	74.4895	92.1177	69.1213	60.9024	79.5168	98.2586
FTSJ1	76.0107	43.178	54.3606	50.1105	57.6047	63.0551	60.9239
COL4A2	76	86.3609	72.4048	107.492	95.7502	99.9867	85.8827
ANXA7	75.974	74.8151	76.9033	68.295	79.2918	74.8369	76.3576
IPO7	75.8713	76.4852	80.7917	76.5136	81.6081	80.8467	77.6861
MRPL43	75.8665	62.7082	68.2153	56.1258	72.6482	61.0884	62.9098
PSMD6	75.8199	71.3449	86.4813	75.9246	81.479	80.8414	75.2155
IFITM2	75.7908	80.3157	87.5815	73.6343	76.8961	75.8334	84.5654
SUMO1	75.7654	88.6936	103.13	72.2031	65.8711	79.889	82.658
DHPS	75.6821	62.7989	50.4565	54.8326	48.4255	64.9545	57.7766
PPP4C	75.5644	80.4855	88.1672	83.9862	96.4707	77.7107	80.4755
FHL2	75.421	78.2559	144.875	89.7172	99.3522	76.6515	107.967
ATP6AP2	75.4172	51.2173	57.9267	66.3739	82.1518	78.172	71.306
PIH1D1	75.4027	73.6118	83.6574	69.7856	79.1115	59.2359	61.7078
DAZAP2	75.3064	70.6515	85.2355	80.54	90.8564	84.1566	76.1618
CAV2	75.2811	96.2186	87.4207	105.805	77.0246	94.398	87.0026
FKBP3	75.252	59.8244	48.727	63.5256	59.7466	66.5658	45.8034
SIVA1	75.1788	50.5542	78.5266	57.542	84.8132	51.3237	58.2932
DCBLD2	75.1523	96.1743	57.0922	94.5294	97.0819	68.8876	58.8889
PGM1	75.0627	59.8958	78.6919	57.2287	68.2271	64.7663	71.7213
KIAA1191	75.0366	68.0863	70.2827	68.7192	62.7305	74.2434	71.4939
IARS	74.9131	81.8182	78.6721	78.4443	87.8317	77.7536	75.1315
ADSL	74.9002	70.2336	75.6566	69.1566	74.423	61.0599	65.7416
UBE2D3	74.8631	66.0554	48.0839	58.5129	49.5466	71.6532	57.0402
SDC4	74.5108	108.659	110.132	78.7336	62.3914	83.0863	108.041
HLA-E	74.358	54.4948	61.7327	63.0471	56.1393	75.8444	74.7975
GPS1	74.3187	55.9284	66.5501	58.947	64.3265	54.2054	60.1268
RANGAP1	74.2296	64.3303	75.0524	60.1353	65.1313	59.1513	66.8412
LAMB2	74.1843	47.3263	46.3822	45.8647	41.0261	60.1845	52.107
RBM39	74.001	75.0658	76.3251	72.4108	70.6952	74.2861	76.746
EIF4EBP1	73.9435	95.4127	109.495	85.4108	73.8667	78.1888	98.4288
SEC22B	73.9029	53.0655	68.1177	64.0602	82.8415	86.3395	83.4405
SHC1	73.8491	69.1723	85.528	58.4364	45.3669	72.999	83.6685
CLPTM1	73.8187	62.225	63.5888	67.3854	71.642	66.6567	57.6992
MINOS1,MINOS1-NBL1,NBL1	73.7158	63.254	79.2616	56.8885	86.3382	61.4302	68.8838
RGS10	73.5969	87.2522	103.766	78.0731	56.1668	71.9177	93.2505
SZRD1	73.5519	59.3383	75.8943	61.4739	64.0677	62.2948	71.3819
NRP1	73.4384	57.7957	50.2307	54.2124	40.4129	59.0135	49.1523
UQCR10	73.419	79.6633	79.9186	73.1953	77.0332	65.3751	72.5576
SERPINB1	73.32	47.5979	58.873	56.7853	51.9928	61.1728	61.8527
AATF	73.2824	72.0452	86.4409	76.6264	85.006	69.1678	71.6825
ADAM15	73.2155	57.0525	60.2859	54.1994	53.2975	61.9057	55.7306
PYCR2	73.182	65.1891	80.4959	63.9201	61.2423	59.455	64.8956
ACP1	73.0879	51.9915	75.5457	59.973	62.8871	62.7847	75.2985
TCEAL4	73.0376	54.3445	73.8871	60.0665	51.4561	63.6145	77.4788
ANXA6	73.0144	79.8919	80.7426	61.1194	29.4749	59.0739	65.3603
CNBP	72.9974	72.1583	75.4983	75.2978	84.331	72.1375	65.6297
STXBP2	72.864	58.6209	61.683	56.6744	52.021	60.9717	55.6812
AAMP	72.8389	66.031	70.6864	64.4429	66.3228	66.1732	70.851
TRAM1	72.8135	63.4736	71.5886	80.4302	76.3679	84.3498	77.1371
CLSTN1	72.7828	61.2827	60.1234	60.6287	60.6173	61.5571	61.7799
XPO1	72.5624	64.0583	80.5593	63.4169	65.9763	71.2057	77.3982
BCL2L2,BCL2L2-PABPN1,PABPN1	72.5116	70.5947	60.6228	68.3928	74.5127	63.9552	60.4044
NDUFB1	72.4275	59.7721	79.2552	63.2497	74.2315	53.6929	71.7334
PSMD14	72.4229	79.6378	88.7702	68.7515	59.5916	74.3455	81.8732
DNMT1	72.4026	69.4819	83.0132	58.4334	70.9517	58.6382	72.1181
SERINC1	72.3284	58.5734	46.0866	71.2751	84.6664	76.8077	53.9769
CDK1	72.3176	70.7034	86.6201	70.0793	103.646	68.1929	74.5568
U2AF2	72.2744	73.8053	77.4322	67.5527	80.3379	66.9678	68.5672
MOB1A	72.2617	58.9779	85.7587	59.2048	62.4344	66.6124	73.4419
CTBP1	72.2492	81.8755	95.8748	62.5756	52.315	61.9898	78.9486
PRKACA	72.2401	50.6296	52.5399	47.7938	51.4449	55.1849	52.7764
FADS1	72.2175	69.3286	73.4824	76.2614	105.573	63.904	67.2439
ATP5J	72.1444	83.5822	88.1376	70.4134	72.902	71.282	79.3325
RAD23B	72.1364	72.6461	75.1409	72.9278	79.4208	75.9816	70.5455
TP53	72.133	84.7134	82.301	86.1643	65.8509	67.3299	87.6929
ARF5	72.0665	80.048	92.6005	80.2659	86.8322	65.1507	84.2769
SNORA61	71.9765	0	0	0	0	0	0
BCCIP	71.9518	78.834	78.5805	65.886	75.569	67.3989	75.0734
HDAC1	71.8748	58.4221	69.7051	55.541	92.2449	56.9258	56.4217
CKB	71.7823	83.0132	86.2368	79.3911	85.3547	54.8613	67.9937
BCAT2	71.7202	69.3377	57.2891	65.0765	55.4816	61.6902	51.5351
AKT1	71.7015	77.4957	112.149	82.4362	89.231	67.5733	94.9189
NPC1	71.6735	47.8085	47.1078	78.3642	84.7991	94.0035	80.4512
IARS2	71.6652	78.051	66.4808	71.1666	55.7638	68.5713	64.985
STT3B	71.4955	73.2126	58.8066	71.5531	67.7561	80.9633	67.7965
CSRP1	71.4667	63.4438	56.7058	63.8637	72.8154	48.1152	36.8798
PAWR	71.4583	55.1617	49.9356	88.0419	75.8109	71.5917	57.1763
ISCU	71.4436	68.3429	58.9336	63.8844	58.625	70.3128	59.6066
SUCLG2	71.4371	66.7252	77.6892	99.2742	104.436	78.2398	76.4066
CDK2AP1	71.4326	68.7438	86.3432	52.8906	46.9899	57.9817	67.1734
DARS	71.341	81.4529	81.0651	71.8004	65.0614	73.5702	72.2662
BOP1	71.2813	65.273	58.606	72.6815	66.0084	54.8393	50.426
GARS	71.2573	77.6599	71.8458	78.8648	86.7071	74.3655	68.9085
LRP5	71.1768	76.129	54.2879	61.0058	40.1389	64.385	55.6628
FIS1	71.1742	75.2947	72.5924	62.8239	61.891	55.4409	69.2225
VKORC1	71.0714	59.879	68.8179	69.8963	80.244	65.8413	55.6715
SIGMAR1	70.9904	84.0798	91.4726	95.7294	97.952	64.8711	82.9465
TMEM205	70.8897	46.7506	48.4094	46.0125	54.8124	53.8156	49.5653
PRCP	70.8054	55.8451	48.1061	68.3604	73.8505	73.3026	58.4755
LAMP2	70.7918	68.9593	72.1731	74.234	75.6203	77.0026	72.4823
SSR3	70.7864	72.9175	86.9544	76.5852	65.9249	75.5153	82.5797
SMURF2	70.7759	63.9522	66.5625	58.2764	43.7704	62.54	67.4814
MAP2K3	70.7436	82.7532	90.8185	79.8281	90.4512	74.25	95.8671
RAB13	70.737	56.8502	66.4331	51.5615	55.5793	63.1956	66.659
SFPQ	70.6785	84.2356	94.7421	79.2566	99.9388	59.0196	75.0979
PAPOLA	70.673	66.0917	72.7108	66.0519	65.082	73.3409	70.0494
NUDT5	70.6158	70.0139	71.4706	52.9109	34.5575	58.7244	66.9236
SMYD3	70.5986	38.6173	32.6984	83.4475	72.4293	62.3538	51.8203
DYNC1H1	70.5681	52.1822	78.8145	58.9802	88.5278	65.724	77.3156
[truncated: 24,776 more rows]

## Sheet: Tab5 KDM5C-KD-down genes
Table 5 Down regulated genes in KDM5C-KD (KDM5C-KD1/Control overlap KDM5C-KD2/Control)
[truncated: 478 more rows]

[truncated: 7 more sheets: Tab6 KDM5C-KD-up genes, Tab7 TRIM11-KD-down genes, Tab8 TRIM11-KD-up genes, Tab9 KDM5C-KD-down-DKD-rescued, Tab10 KDM5C-KD-up-DKD-rescued, Tab11 Primers,siRNAs&sgRNAs, Tab12 TAM]
